# Supplementary material for: Carboxydotrophic Acetogenesis in Alkaline Conditions Results in Transient Formate Production by the Halo‐Alkaliphilic Acetogen Haloacetibacter carboxydivorans Gen. Nov. sp. Nov
Source: Environ Microbiol Rep. 2026 Jan 27;18(1):e70254. doi: 10.1111/1758-2229.70254 (PMC12835891; doi:10.1111/1758-2229.70254)
Supplement: Supplementary file 1 — Data S1: Supporting Information [file EMI4-18-e70254-s001.xlsx]

## Sheet: Transcriptomics analysis
Transcriptomics profile of Strain MD4 (DSM119686) grown on CO						Sum(average counts)	1.69743e+07
		Raw transcriptome counts
#locus_number RAST annotation	GenBank locus tag	Counts 1	Counts 2	Counts 3		average	stdev	Log(counts)		% of total counts	seed_ortholog	evalue	score	eggNOG_OGs	max_annot_lvl	COG_category	RAST annotation	EGGNOG annotation	Preferred_name	GOs	EC	KEGG_ko	KEGG_Pathway	KEGG_Module	KEGG_Reaction	KEGG_rclass	BRITE	KEGG_TC	CAZy	BiGG_Reaction	PFAMs
1	ACIVAZ_00005	1500	2122	2206		1942.67	385.654	3.2884	2.5862	0.0114448							Exopolysaccharide biosynthesis transcription antiterminator, LytR family / Cell envelope-associated transcriptional attenuator LytR-CpsA-Psr, subfamily F1 (as in PMID19099556)
2	ACIVAZ_00010	1888	1238	1934		1686.67	389.237	3.22703	2.59021	0.0099366							conserved protein
3	ACIVAZ_00015	120	108	125		117.667	8.73689	2.07065	0.941357	0.000693205							hypothetical protein
4	ACIVAZ_00020	164	111	136		137	26.5141	2.13672	1.42348	0.000807103							hypothetical protein
5	ACIVAZ_00025	161	106	153		140	29.7153	2.14613	1.47298	0.000824777							hypothetical protein
6	ACIVAZ_00030	57	52	74		61	11.5326	1.78533	1.06193	0.000359367							hypothetical protein
7	ACIVAZ_00035	309	546	397		417.333	119.801	2.62048	2.07846	0.00245862	293826.Amet_0529	9.56e-66	211.0	COG4758@1|root,COG4758@2|Bacteria,1VE20@1239|Firmicutes,24J2R@186801|Clostridia,36JE0@31979|Clostridiaceae	186801|Clostridia	S	hypothetical protein	Cell wall-active antibiotics response 4TMS YvqF	-	-	-	-	-	-	-	-	-	-	-	-	DUF2154
8	ACIVAZ_00040	427	212	366		335	110.802	2.52504	2.04455	0.00197357	1230342.CTM_18929	2.25e-48	159.0	COG1846@1|root,COG1846@2|Bacteria,1VEFZ@1239|Firmicutes,24MSB@186801|Clostridia,36N2T@31979|Clostridiaceae	186801|Clostridia	K	Transcriptional regulator, MarR family	transcriptional regulator	-	-	-	-	-	-	-	-	-	-	-	-	MarR
9	ACIVAZ_00045	7034	4192	7172		6132.67	1682.08	3.78765	3.22585	0.0361292	1230342.CTM_18934	4.43e-196	560.0	COG0534@1|root,COG0534@2|Bacteria,1TPFM@1239|Firmicutes,247J9@186801|Clostridia,36DJD@31979|Clostridiaceae	186801|Clostridia	V	Multi antimicrobial extrusion protein (Na(+)/drug antiporter), MATE family of MDR efflux pumps	MATE efflux family protein	-	-	-	-	-	-	-	-	-	-	-	-	MatE
10	ACIVAZ_00050	22203	14171	21802		19392	4525.96	4.28762	3.65571	0.114243	994573.T472_0218815	1.8e-143	434.0	COG1067@1|root,COG1067@2|Bacteria,1TQT5@1239|Firmicutes,248NE@186801|Clostridia,36E00@31979|Clostridiaceae	186801|Clostridia	O	ATP-dependent protease La (EC 3.4.21.53) Type II	Belongs to the peptidase S16 family	-	-	-	-	-	-	-	-	-	-	-	-	AAA_32,Lon_C
11	ACIVAZ_00055	18440	11506	16859		15601.7	3633.97	4.19317	3.56038	0.0919135	994573.T472_0218815	2.32e-131	404.0	COG1067@1|root,COG1067@2|Bacteria,1TQT5@1239|Firmicutes,248NE@186801|Clostridia,36E00@31979|Clostridiaceae	186801|Clostridia	O	ATP-dependent protease La (EC 3.4.21.53) Type II	Belongs to the peptidase S16 family	-	-	-	-	-	-	-	-	-	-	-	-	AAA_32,Lon_C
12	ACIVAZ_00060	8251	7831	9885		8655.67	1085.15	3.9373	3.03549	0.0509928	1121289.JHVL01000009_gene1428	2.27e-121	359.0	COG1226@1|root,COG1226@2|Bacteria,1V2CY@1239|Firmicutes,24DT6@186801|Clostridia	186801|Clostridia	P	Potassium channel protein	domain protein	-	-	-	ko:K10716	-	-	-	-	ko00000,ko02000	1.A.1.1,1.A.1.13,1.A.1.17,1.A.1.24,1.A.1.25,1.A.1.6	-	-	Ion_trans_2,TrkA_C,TrkA_N
13	ACIVAZ_00065	5675	7806	9260		7580.33	1803.12	3.87969	3.25603	0.0446577	1511.CLOST_0501	1.89e-197	565.0	COG0589@1|root,COG0589@2|Bacteria,1TPUI@1239|Firmicutes,24826@186801|Clostridia	186801|Clostridia	T	Membrane spanning protein	Psort location CytoplasmicMembrane, score	-	-	-	-	-	-	-	-	-	-	-	-	DUF1538
14	ACIVAZ_00070	1516	1784	2691		1997	615.778	3.30038	2.78942	0.0117649	1123009.AUID01000005_gene1581	1.36e-68	216.0	COG0347@1|root,COG0347@2|Bacteria,1V20Y@1239|Firmicutes,24G40@186801|Clostridia,269Z1@186813|unclassified Clostridiales	186801|Clostridia	K	Nitrogen regulatory protein P-II	Belongs to the P(II) protein family	-	-	-	-	-	-	-	-	-	-	-	-	P-II
15	ACIVAZ_00075	2967	2772	5674		3804.33	1622.11	3.58028	3.21008	0.0224123	903814.ELI_3058	1.69e-117	355.0	COG0793@1|root,COG0793@2|Bacteria,1TPBI@1239|Firmicutes,248HZ@186801|Clostridia,25VR7@186806|Eubacteriaceae	186801|Clostridia	M	Carboxyl-terminal protease (EC 3.4.21.102)	Belongs to the peptidase S41A family	ctpA	-	3.4.21.102	ko:K03797	-	-	-	-	ko00000,ko01000,ko01002	-	-	-	PDZ_2,Peptidase_S41
16	ACIVAZ_00080	30325	24281	31450		28685.3	3855.52	4.45766	3.58608	0.168993	944564.HMPREF9200_0526	9.2e-38	148.0	COG4942@1|root,COG4942@2|Bacteria,1TQ5I@1239|Firmicutes,4H1XM@909932|Negativicutes	909932|Negativicutes	D	Membrane proteins related to metalloendopeptidases	Peptidase M23	envC_1	-	-	ko:K21471	-	-	-	-	ko00000,ko01000,ko01002,ko01011	-	-	-	Peptidase_M23
17	ACIVAZ_00085	4267	4055	4706		4342.67	332.031	3.63776	2.52118	0.0255838	931626.Awo_c25370	4.74e-71	226.0	COG2177@1|root,COG2177@2|Bacteria,1TPND@1239|Firmicutes,24AA6@186801|Clostridia,25VJS@186806|Eubacteriaceae	186801|Clostridia	D	Cell division protein FtsX	Part of the ABC transporter FtsEX involved in asymmetric cellular division facilitating the initiation of sporulation	ftsX	-	-	ko:K09811	ko02010,map02010	M00256	-	-	ko00000,ko00001,ko00002,ko02000,ko03036	3.A.1.140	-	-	FtsX
18	ACIVAZ_00090	15801	16747	21994		18180.7	3336.14	4.25961	3.52324	0.107107	857293.CAAU_1898	5.75e-98	291.0	COG2884@1|root,COG2884@2|Bacteria,1TP58@1239|Firmicutes,248HW@186801|Clostridia,36DHJ@31979|Clostridiaceae	186801|Clostridia	D	Cell division transporter, ATP-binding protein FtsE (TC 3.A.5.1.1)	cell division ATP-binding protein FtsE	ftsE	-	-	ko:K09812	ko02010,map02010	M00256	-	-	ko00000,ko00001,ko00002,ko02000,ko03036	3.A.1.140	-	-	ABC_tran
19	ACIVAZ_00095	28455	53067	45902		42474.7	12658.9	4.62813	4.1024	0.250229							probable N-acetylmuramoyl-L-alanine amidase
20	ACIVAZ_00100	116248	170087	185387		157241	36315.6	5.19656	4.56009	0.926346	1408422.JHYF01000009_gene1959	1.36e-140	427.0	COG1032@1|root,COG1032@2|Bacteria,1TPGT@1239|Firmicutes,247JS@186801|Clostridia,36DF6@31979|Clostridiaceae	186801|Clostridia	C	Fe-S oxidoreductase	Radical SAM	-	-	1.21.98.3	ko:K04034	ko00860,ko01100,ko01110,map00860,map01100,map01110	-	R06268,R06269,R06270	RC00741,RC01491,RC01492	ko00000,ko00001,ko01000	-	-	-	B12-binding,DUF4080,Radical_SAM
21	ACIVAZ_00105	163344	210605	247533		207161	42200.1	5.31631	4.62531	1.22044	696281.Desru_1715	1.58e-104	310.0	COG1120@1|root,COG1120@2|Bacteria,1TP2Q@1239|Firmicutes,24CES@186801|Clostridia,261M4@186807|Peptococcaceae	186801|Clostridia	HP	ABC-type cobalamin/Fe3+-siderophores transport systems, ATPase components	PFAM ABC transporter	-	-	3.6.3.34	ko:K02013	ko02010,map02010	M00240	-	-	ko00000,ko00001,ko00002,ko01000,ko02000	3.A.1.14	-	-	ABC_tran
22	ACIVAZ_00110	82935	169202	161059		137732	47629.9	5.13903	4.67788	0.811416	696281.Desru_1714	5.49e-165	471.0	COG0609@1|root,COG0609@2|Bacteria,1TPX6@1239|Firmicutes,248IS@186801|Clostridia,260C3@186807|Peptococcaceae	186801|Clostridia	P	Iron(III) dicitrate transport system permease protein	Belongs to the binding-protein-dependent transport system permease family. FecCD subfamily	-	-	-	ko:K02015	ko02010,map02010	M00240	-	-	ko00000,ko00001,ko00002,ko02000	3.A.1.14	-	-	FecCD
23	ACIVAZ_00115	332108	400342	416790		383080	44902.6	5.58329	4.65227	2.25683	696281.Desru_1713	2.1e-152	441.0	COG0614@1|root,COG0614@2|Bacteria,1U8PM@1239|Firmicutes,25B0E@186801|Clostridia,2615V@186807|Peptococcaceae	186801|Clostridia	P	Iron (III) ABC transporter, ATP-binding protein	ABC-type Fe3 -hydroxamate transport system, periplasmic component	-	-	-	ko:K02016	ko02010,map02010	M00240	-	-	ko00000,ko00001,ko00002,ko02000	3.A.1.14	-	-	Peripla_BP_2
24	ACIVAZ_00120	38974	51513	45399		45295.3	6270.14	4.65605	3.79728	0.266847	243164.DET1173	1.64e-96	283.0	COG2191@1|root,COG2191@2|Bacteria	2|Bacteria	C	Uncharacterized protein MA0381	Formylmethanofuran dehydrogenase, subunit e	fwdE	-	1.2.7.12	ko:K11261	ko00680,ko01100,ko01120,ko01200,map00680,map01100,map01120,map01200	M00567	R03015,R08060,R11743	RC00197,RC00323	ko00000,ko00001,ko00002,ko01000	-	-	-	FmdE,zf-dskA_traR
25		1161	1919	1869		1649.67	423.936	3.2174	2.6273	0.00971862							hypothetical protein
26	ACIVAZ_00125	1453	1607	1937		1665.67	247.276	3.22159	2.39318	0.00981288	1304284.L21TH_2291	1.16e-40	138.0	COG3862@1|root,COG3862@2|Bacteria,1VA4U@1239|Firmicutes,24MN9@186801|Clostridia,36KRW@31979|Clostridiaceae	186801|Clostridia	S	hypothetical protein	protein with conserved CXXC pairs	-	-	-	-	-	-	-	-	-	-	-	-	DUF1667
27	ACIVAZ_00130	1544	1822	1988		1784.67	224.342	3.25156	2.35091	0.0105139	1304284.L21TH_2292	2.6e-187	533.0	COG0446@1|root,COG0446@2|Bacteria,1TQH5@1239|Firmicutes,247YR@186801|Clostridia,36DSF@31979|Clostridiaceae	186801|Clostridia	C	Sarcosine oxidase alpha subunit (EC 1.5.3.1)	Oxidoreductase	-	-	-	-	-	-	-	-	-	-	-	-	Pyr_redox_2,Pyr_redox_3
28	ACIVAZ_00135	1126	1006	1097		1076.33	62.6126	3.03195	1.79666	0.00634096	1304284.L21TH_2293	5.11e-76	244.0	COG0579@1|root,COG0579@2|Bacteria,1TRDH@1239|Firmicutes,248IK@186801|Clostridia,36DNW@31979|Clostridiaceae	186801|Clostridia	C	Glycerol-3-phosphate dehydrogenase (EC 1.1.5.3)	FAD dependent oxidoreductase	-	-	1.1.5.3	ko:K00111	ko00564,ko01110,map00564,map01110	-	R00848	RC00029	ko00000,ko00001,ko01000	-	-	-	DAO,Fer2_BFD,NAD_binding_8
29	ACIVAZ_00140	778	716	828		774	56.107	2.88874	1.74902	0.00455984	1304284.L21TH_2293	1.28e-91	286.0	COG0579@1|root,COG0579@2|Bacteria,1TRDH@1239|Firmicutes,248IK@186801|Clostridia,36DNW@31979|Clostridiaceae	186801|Clostridia	C	Glycerol-3-phosphate dehydrogenase (EC 1.1.5.3)	FAD dependent oxidoreductase	-	-	1.1.5.3	ko:K00111	ko00564,ko01110,map00564,map01110	-	R00848	RC00029	ko00000,ko00001,ko01000	-	-	-	DAO,Fer2_BFD,NAD_binding_8
30	ACIVAZ_00145	568	480	734		594	128.981	2.77379	2.11052	0.00349941							hypothetical protein
31	ACIVAZ_00150	34422	27803	51893		38039.3	12445.7	4.58023	4.09502	0.2241	1161902.HMPREF0378_0621	0.0	1130.0	COG0542@1|root,COG0542@2|Bacteria,1TPMU@1239|Firmicutes,247TD@186801|Clostridia,3WCC2@538999|Clostridiales incertae sedis	186801|Clostridia	O	ClpB protein	Part of a stress-induced multi-chaperone system, it is involved in the recovery of the cell from heat-induced damage, in cooperation with DnaK, DnaJ and GrpE	clpB	-	-	ko:K03695,ko:K03696	ko01100,ko04213,map01100,map04213	-	-	-	ko00000,ko00001,ko03110	-	-	-	AAA,AAA_2,ClpB_D2-small,Clp_N
32	ACIVAZ_00155	4777	4719	7237		5577.67	1437.32	3.74645	3.15755	0.0328595	720554.Clocl_0375	6.11e-90	277.0	COG0484@1|root,COG0484@2|Bacteria,1TS44@1239|Firmicutes,24A9N@186801|Clostridia,3WN0B@541000|Ruminococcaceae	186801|Clostridia	O	DnaJ-class molecular chaperone CbpA	DnaJ C terminal domain	CbpA	-	-	ko:K05516	-	-	-	-	ko00000,ko03036,ko03110	-	-	-	DnaJ,DnaJ_C
33	ACIVAZ_00175	975	1511	1825		1437	429.805	3.15746	2.63327	0.00846575	404589.Anae109_4181	1.23e-19	89.7	COG0240@1|root,COG0240@2|Bacteria,1MUU3@1224|Proteobacteria,42NQB@68525|delta/epsilon subdivisions,2WIWW@28221|Deltaproteobacteria,2YTWZ@29|Myxococcales	28221|Deltaproteobacteria	I	Glycerol-3-phosphate dehydrogenase [NAD(P)+] (EC 1.1.1.94)	Glycerol-3-phosphate dehydrogenase	gpsA	-	1.1.1.94	ko:K00057	ko00564,ko01110,map00564,map01110	-	R00842,R00844	RC00029	ko00000,ko00001,ko01000	-	-	-	NAD_Gly3P_dh_C,NAD_Gly3P_dh_N
34		862	1295	1531		1229.33	339.3	3.08967	2.53058	0.00724233	293826.Amet_2855	3.52e-78	244.0	COG0240@1|root,COG0240@2|Bacteria,1TQ5P@1239|Firmicutes,248JT@186801|Clostridia,36EG4@31979|Clostridiaceae	186801|Clostridia	I	Glycerol-3-phosphate dehydrogenase [NAD(P)+] (EC 1.1.1.94)	Glycerol-3-phosphate dehydrogenase	gpsA	-	1.1.1.94	ko:K00057	ko00564,ko01110,map00564,map01110	-	R00842,R00844	RC00029	ko00000,ko00001,ko01000	-	-	-	NAD_Gly3P_dh_C,NAD_Gly3P_dh_N
35		2118	2030	2053		2067	45.6399	3.31534	1.65934	0.0121772	318464.IO99_00910	6.36e-107	323.0	COG1887@1|root,COG1887@2|Bacteria,1TSTN@1239|Firmicutes,24AA5@186801|Clostridia,36VHW@31979|Clostridiaceae	186801|Clostridia	M	Putative polyribitolphosphotransferase	CDP-Glycerol:Poly(glycerophosphate) glycerophosphotransferase	-	-	2.7.8.14,2.7.8.47	ko:K18704	-	-	R11614,R11621	-	ko00000,ko01000	-	-	-	Glyphos_transf
36		451	402	375		409.333	38.527	2.61208	1.58577	0.00241149							hypothetical protein
37	ACIVAZ_00185	4657	5178	4660		4831.67	299.937	3.6841	2.47703	0.0284646	1216932.CM240_2052	8.64e-150	437.0	COG1887@1|root,COG1887@2|Bacteria,1TP75@1239|Firmicutes,24ED0@186801|Clostridia,36IP4@31979|Clostridiaceae	186801|Clostridia	M	CDP-glycerol:poly(glycerophosphate) glycerophosphotransferase (EC 2.7.8.12)	CDP-Glycerol:Poly(glycerophosphate) glycerophosphotransferase	-	-	2.7.8.12	ko:K09809	-	-	-	-	ko00000,ko01000	-	-	-	Glyphos_transf,MAF_flag10
38	ACIVAZ_00190	5785	5827	5949		5853.67	85.19	3.76743	1.93039	0.0344855	1403313.AXBR01000026_gene5157	7.39e-148	442.0	COG1887@1|root,COG1887@2|Bacteria,1TP75@1239|Firmicutes,4H9Q1@91061|Bacilli,1ZB61@1386|Bacillus	91061|Bacilli	M	CDP-glycerol:poly(glycerophosphate) glycerophosphotransferase (EC 2.7.8.12)	glycosyl glycerophosphate transferases involved in teichoic acid biosynthesis TagF TagB EpsJ RodC	tagF	-	2.7.8.12	ko:K09809	-	-	-	-	ko00000,ko01000	-	-	-	Glyphos_transf
39	ACIVAZ_00195	1006	919	1007		977.333	50.5206	2.99004	1.70347	0.00575773	171693.BN988_03566	1.46e-73	222.0	COG0615@1|root,COG0615@2|Bacteria,1V3KY@1239|Firmicutes,4HGWZ@91061|Bacilli,23KRF@182709|Oceanobacillus	91061|Bacilli	IM	Glycerol-3-phosphate cytidylyltransferase (EC 2.7.7.39)	Cytidylyltransferase-like	tagD	-	2.7.7.39	ko:K00980	ko00564,map00564	-	R00856	RC00002	ko00000,ko00001,ko01000	-	-	-	CTP_transf_like
40	ACIVAZ_00200	477	1096	750		774.333	310.217	2.88893	2.49167	0.0045618	1262449.CP6013_0905	5.26e-113	335.0	COG0492@1|root,COG0492@2|Bacteria,1TNZS@1239|Firmicutes,2491M@186801|Clostridia,36E20@31979|Clostridiaceae	186801|Clostridia	C	Thioredoxin reductase (EC 1.8.1.9)	Thioredoxin reductase	trxB	-	1.8.1.9	ko:K00384	ko00450,map00450	-	R02016,R03596,R09372	RC00013,RC02518,RC02873	ko00000,ko00001,ko01000	-	-	-	Pyr_redox_2
41	ACIVAZ_00205	303	3960	777		1680	1988.71	3.22531	3.29857	0.00989732	1321778.HMPREF1982_00305	9.73e-42	139.0	COG3118@1|root,COG3118@2|Bacteria,1VA3Y@1239|Firmicutes,24MM5@186801|Clostridia	186801|Clostridia	O	Thioredoxin	Belongs to the thioredoxin family	trxA	-	-	ko:K03671	ko04621,ko05418,map04621,map05418	-	-	-	ko00000,ko00001,ko03110	-	-	-	Thioredoxin
42	ACIVAZ_00210	800	1615	1293		1236	410.479	3.09202	2.61329	0.0072816	1033810.HLPCO_001733	3.76e-86	266.0	COG1575@1|root,COG1575@2|Bacteria,2NPNN@2323|unclassified Bacteria	2|Bacteria	H	Putative prenyltransferase, contains 1,4-dihydroxy-2-naphthoate octaprenyltransferase domain	UbiA prenyltransferase family	ubiA	-	2.5.1.74	ko:K02548	ko00130,ko01100,ko01110,map00130,map01100,map01110	M00116	R05617,R06858,R10757	RC02935,RC02936,RC03264	ko00000,ko00001,ko00002,ko01000,ko01006	-	-	-	UbiA
43	ACIVAZ_00215	4063	3277	5593		4311	1177.75	3.63458	3.07105	0.0253972	1286171.EAL2_c18290	1.16e-143	445.0	COG5001@1|root,COG5001@2|Bacteria,1TP8V@1239|Firmicutes,247PX@186801|Clostridia,25VGH@186806|Eubacteriaceae	186801|Clostridia	T	diguanylate cyclase/phosphodiesterase (GGDEF & EAL domains) with PAS/PAC sensor(s)	Putative diguanylate phosphodiesterase	-	-	-	-	-	-	-	-	-	-	-	-	EAL,GGDEF,PAS,PAS_3,PAS_9
44	ACIVAZ_00220	1111	1122	1926		1386.33	467.397	3.14187	2.66969	0.00816726	1487921.DP68_10950	1.02e-82	251.0	COG1896@1|root,COG1896@2|Bacteria,1V3MK@1239|Firmicutes,24IBW@186801|Clostridia,36VV2@31979|Clostridiaceae	186801|Clostridia	L	Hydrolase (HAD superfamily)	HD domain	-	-	-	ko:K07023	-	-	-	-	ko00000	-	-	-	HD_3
45	ACIVAZ_00225	8852	5867	16716		10478.3	5604.37	4.02029	3.74853	0.0617306	1410668.JNKC01000001_gene1884	3.37e-167	497.0	COG1315@1|root,COG1315@2|Bacteria,1TR7W@1239|Firmicutes,24B18@186801|Clostridia,36F5Q@31979|Clostridiaceae	186801|Clostridia	L	Protein of unknown function DUF342	Flagellar Assembly Protein A	-	-	-	ko:K09749	-	-	-	-	ko00000	-	-	-	FapA,Jag_N
46	ACIVAZ_00230	1645	1041	2606		1764	789.257	3.2465	2.89722	0.0103922	1196322.A370_00781	2.66e-48	158.0	COG2703@1|root,COG2703@2|Bacteria,1VBEC@1239|Firmicutes,24NV2@186801|Clostridia,36KG0@31979|Clostridiaceae	186801|Clostridia	P	iron-binding protein, hemerythrin	PFAM Hemerythrin HHE cation binding domain	-	-	-	ko:K07216	-	-	-	-	ko00000	-	-	-	Hemerythrin
47	ACIVAZ_00235	42	53	63		52.6667	10.504	1.72154	1.02135	0.000310273	580331.Thit_1861	9.98e-18	75.9	COG3093@1|root,COG3093@2|Bacteria,1VIXM@1239|Firmicutes,24S3B@186801|Clostridia,42IM6@68295|Thermoanaerobacterales	186801|Clostridia	K	CRO repressor-like DNA-binding protein	Helix-turn-helix	-	-	-	-	-	-	-	-	-	-	-	-	HTH_3
48	ACIVAZ_00240	41263	36107	42076		39815.3	3237.14	4.60005	3.51016	0.234563	293826.Amet_2808	9.28e-192	543.0	COG0517@1|root,COG4175@1|root,COG0517@2|Bacteria,COG4175@2|Bacteria,1UHNE@1239|Firmicutes,25EJ1@186801|Clostridia,36UUX@31979|Clostridiaceae	186801|Clostridia	E	Glycine betaine ABC transport system, ATP-binding protein OpuAA (EC 3.6.3.32)	Domain in cystathionine beta-synthase and other proteins.	opuAA	-	3.6.3.32	ko:K02000	ko02010,map02010	M00208	-	-	ko00000,ko00001,ko00002,ko01000,ko02000	3.A.1.12	-	-	ABC_tran,CBS
49		3443	3399	3504		3448.67	52.7289	3.53765	1.72205	0.020317							hypothetical protein
50	ACIVAZ_00245	16623	13425	14618		14888.7	1616.09	4.17286	3.20847	0.0877131	293826.Amet_2809	5.41e-99	296.0	COG4176@1|root,COG4176@2|Bacteria,1UHRI@1239|Firmicutes,25EJ0@186801|Clostridia	186801|Clostridia	P	Glycine betaine ABC transport system, permease protein OpuAB	PFAM binding-protein-dependent transport systems inner membrane component	-	-	-	ko:K02001	ko02010,map02010	M00208	-	-	ko00000,ko00001,ko00002,ko02000	3.A.1.12	-	-	BPD_transp_1
51	ACIVAZ_00250	7557	5328	5899		6261.33	1157.83	3.79667	3.06365	0.0368872	293826.Amet_2810	1.13e-108	323.0	COG2113@1|root,COG2113@2|Bacteria,1TP82@1239|Firmicutes,24C2M@186801|Clostridia,36FTX@31979|Clostridiaceae	186801|Clostridia	E	Glycine betaine ABC transport system, glycine betaine-binding protein OpuAC	Substrate binding domain of ABC-type glycine betaine transport system	-	-	-	ko:K02002,ko:K03406	ko02010,ko02020,ko02030,map02010,map02020,map02030	M00208	-	-	ko00000,ko00001,ko00002,ko02000,ko02035	3.A.1.12	-	-	MCPsignal,OpuAC
52	ACIVAZ_00255	4816	4060	4519		4465	380.882	3.64982	2.58079	0.0263045	203119.Cthe_1939	1.45e-195	556.0	COG2239@1|root,COG2239@2|Bacteria,1TP4V@1239|Firmicutes,2481R@186801|Clostridia,3WHBI@541000|Ruminococcaceae	186801|Clostridia	P	Mg/Co/Ni transporter MgtE / CBS domain	Acts as a magnesium transporter	mgtE	-	-	ko:K06213	-	-	-	-	ko00000,ko02000	1.A.26.1	-	-	CBS,MgtE,MgtE_N
53	ACIVAZ_00260	2982	3121	3553		3218.67	297.766	3.50768	2.47387	0.018962	243274.THEMA_08520	1.83e-27	122.0	COG2199@1|root,COG2199@2|Bacteria	2|Bacteria	T	GGDEF domain protein	diguanylate cyclase activity	-	-	-	-	-	-	-	-	-	-	-	-	GGDEF,Peripla_BP_3,Protoglobin
54	ACIVAZ_00265	4116	691	3570		2792.33	1840.17	3.44597	3.26486	0.0164504	457570.Nther_2128	1.67e-46	159.0	COG1309@1|root,COG1309@2|Bacteria,1V4J3@1239|Firmicutes,24VWB@186801|Clostridia	186801|Clostridia	K	Transcriptional regulator, TetR family	Bacterial regulatory proteins, tetR family	-	-	-	-	-	-	-	-	-	-	-	-	TetR_N
55	ACIVAZ_00270	2198	283	1860		1447	1022.12	3.16047	3.0095	0.00852466	439292.Bsel_2884	9.33e-18	82.4	COG3965@1|root,COG3965@2|Bacteria,1UZ78@1239|Firmicutes,4HGRT@91061|Bacilli	91061|Bacilli	P	Cobalt-zinc-cadmium resistance protein	Cation efflux family	-	-	-	-	-	-	-	-	-	-	-	-	Cation_efflux
56	ACIVAZ_00275	8075	1761	5029		4955	3157.65	3.69504	3.49936	0.0291912	562743.JH976441_gene505	4.7e-58	192.0	COG3965@1|root,COG3965@2|Bacteria,1UZ78@1239|Firmicutes,4HGRT@91061|Bacilli	91061|Bacilli	P	Cobalt-zinc-cadmium resistance protein	Cation efflux family	-	-	-	-	-	-	-	-	-	-	-	-	Cation_efflux
57	ACIVAZ_00280	66055	42929	66294		58426	13421.3	4.76661	4.1278	0.344203	1304284.L21TH_1938	1.72e-37	133.0	COG1905@1|root,COG1905@2|Bacteria,1VBFB@1239|Firmicutes,24PJH@186801|Clostridia,36MEI@31979|Clostridiaceae	186801|Clostridia	C	NADH-ubiquinone oxidoreductase chain E (EC 1.6.5.3)	Thioredoxin-like [2Fe-2S] ferredoxin	-	-	1.6.5.3	ko:K00334	ko00190,ko01100,map00190,map01100	M00144	R11945	RC00061	ko00000,ko00001,ko00002,ko01000	3.D.1	-	-	2Fe-2S_thioredx
58	ACIVAZ_00285	91352	52843	83575		75923.3	20362.9	4.88038	4.30884	0.447284	445971.ANASTE_01088	1.4e-152	446.0	COG1894@1|root,COG1894@2|Bacteria,1TQB0@1239|Firmicutes,2483E@186801|Clostridia,25UYC@186806|Eubacteriaceae	186801|Clostridia	C	NAD-reducing hydrogenase subunit HoxF (EC 1.12.1.2)	Psort location Cytoplasmic, score	-	-	1.6.5.3	ko:K00335	ko00190,ko01100,map00190,map01100	M00144	R11945	RC00061	ko00000,ko00001,ko00002,ko01000	3.D.1	-	-	Complex1_51K,NADH_4Fe-4S,SLBB
59	ACIVAZ_00290	132296	66343	111058		103232	33665.7	5.01382	4.52719	0.608169	1304284.L21TH_2535	1.78e-252	712.0	COG3383@1|root,COG4624@1|root,COG3383@2|Bacteria,COG4624@2|Bacteria,1TP6C@1239|Firmicutes,24897@186801|Clostridia,36DJB@31979|Clostridiaceae	186801|Clostridia	C	Periplasmic [Fe] hydrogenase large subunit (EC 1.12.7.2)	iron hydrogenase, small subunit	-	-	1.12.1.3,1.6.5.3	ko:K00336,ko:K18332	ko00190,ko01100,map00190,map01100	M00144	R11945	RC00061	ko00000,ko00001,ko00002,ko01000	3.D.1	-	-	Fe_hyd_SSU,Fe_hyd_lg_C,Fer2_4,Fer4,Fer4_7,NADH-G_4Fe-4S_3
60	ACIVAZ_00295	4602	2605	4045		3750.67	1030.52	3.57411	3.01306	0.0220962	1347392.CCEZ01000012_gene2548	2.58e-77	244.0	COG0697@1|root,COG0697@2|Bacteria,1TPUW@1239|Firmicutes,247X1@186801|Clostridia,36FB9@31979|Clostridiaceae	186801|Clostridia	EG	Permease of the drug/metabolite transporter (DMT) superfamily	DMT(Drug metabolite transporter) superfamily permease	-	-	-	-	-	-	-	-	-	-	-	-	EamA
61	ACIVAZ_00300	6655	6368	7593		6872	640.682	3.83708	2.80664	0.0404848	931626.Awo_c14190	1.07e-20	84.7	COG0695@1|root,COG0695@2|Bacteria,1UG91@1239|Firmicutes,25NJD@186801|Clostridia,25XNZ@186806|Eubacteriaceae	186801|Clostridia	O	Glutaredoxin 3 (Grx3)	Glutathione S-transferase, N-terminal domain	-	-	-	ko:K03676	-	-	-	-	ko00000,ko03110	-	-	-	Glutaredoxin
62	ACIVAZ_00305	6762	7095	8358		7405	841.95	3.86953	2.92529	0.0436248	656519.Halsa_2373	1.66e-33	124.0	COG0671@1|root,COG0671@2|Bacteria,1VARM@1239|Firmicutes,24KHZ@186801|Clostridia,3WC9K@53433|Halanaerobiales	186801|Clostridia	I	putative integral membrane protein	PAP2 superfamily	bcrC	-	3.6.1.27	ko:K19302	ko00550,map00550	-	R05627	RC00002	ko00000,ko00001,ko01000,ko01011	-	-	-	PAP2,PAP2_3
63		1694	2423	2727		2281.33	530.871	3.35819	2.72499	0.0134399							hypothetical protein
64	ACIVAZ_00315	686	732	900		772.667	112.647	2.88799	2.05172	0.00455198	1511.CLOST_2070	4.6e-114	336.0	COG2116@1|root,COG2116@2|Bacteria,1TRTT@1239|Firmicutes,24BU5@186801|Clostridia	186801|Clostridia	P	Formate efflux transporter (TC 2.A.44 family)	Formate nitrite	fnt	-	-	ko:K21993	-	-	-	-	ko00000,ko02000	1.A.16.2	-	-	Form_Nir_trans
65	ACIVAZ_00320	3000	2690	3669		3119.67	500.35	3.49411	2.69927	0.0183788	555079.Toce_1549	2.03e-304	849.0	COG0446@1|root,COG1902@1|root,COG0446@2|Bacteria,COG1902@2|Bacteria,1TPM6@1239|Firmicutes,247V1@186801|Clostridia	186801|Clostridia	C	2,4-dienoyl-CoA reductase [NADPH] (EC 1.3.1.34)	NADH flavin oxidoreductase NADH oxidase	-	-	-	-	-	-	-	-	-	-	-	-	Oxidored_FMN,Pyr_redox_2
66	ACIVAZ_00325	863	1003	1411		1092.33	284.713	3.03836	2.45441	0.00643522	555088.DealDRAFT_2530	7.64e-126	380.0	COG4585@1|root,COG4585@2|Bacteria,1V8KW@1239|Firmicutes,24F76@186801|Clostridia	2|Bacteria	T	Sensory box histidine kinase	Integral membrane sensor signal transduction histidine kinase	salK	-	2.7.13.3	ko:K07680,ko:K07778,ko:K11617,ko:K14988	ko02020,ko02024,map02020,map02024	M00476,M00479,M00481,M00522,M00754	-	-	ko00000,ko00001,ko00002,ko01000,ko01001,ko02022	-	-	-	7TMR-DISM_7TM,HATPase_c,HisKA_3,Response_reg
67	ACIVAZ_00330	657	721	812		730	77.8909	2.86332	1.89149	0.00430062	555088.DealDRAFT_2531	5.76e-47	160.0	COG2197@1|root,COG2197@2|Bacteria,1TQ1U@1239|Firmicutes,24G53@186801|Clostridia,42JVS@68298|Syntrophomonadaceae	186801|Clostridia	K	DNA-binding response regulator	PFAM regulatory protein LuxR	-	-	-	-	-	-	-	-	-	-	-	-	GerE,Response_reg
68	ACIVAZ_00340	832	2013	1430		1425	590.516	3.15381	2.77123	0.00839505	889378.Spiaf_1227	9.96e-147	433.0	COG3976@1|root,COG3976@2|Bacteria	2|Bacteria	S	Na(+)-translocating NADH-quinone reductase subunit B (EC 1.6.5.-)	FMN binding	-	-	-	ko:K02016,ko:K09155	ko02010,map02010	M00240	-	-	ko00000,ko00001,ko00002,ko02000	3.A.1.14	-	-	FMN_bind,PAS_10,Peripla_BP_2,SLH
69		725	745	730		733.333	10.4083	2.8653	1.01738	0.00432026							hypothetical protein
70	ACIVAZ_00350	798	459	552		603	175.16	2.78032	2.24343	0.00355243	41431.PCC8801_2656	3.27e-78	258.0	COG5001@1|root,COG5001@2|Bacteria,1G0SY@1117|Cyanobacteria,3KFYI@43988|Cyanothece	1117|Cyanobacteria	T	diguanylate cyclase/phosphodiesterase (GGDEF & EAL domains) with PAS/PAC sensor(s)	GGDEF domain	-	-	-	-	-	-	-	-	-	-	-	-	EAL,FHA,GGDEF
71		26	26	37		29.6667	6.35085	1.47227	0.802832	0.000174774							hypothetical protein
72		85	130	84		99.6667	26.2742	1.99855	1.41953	0.000587163							hypothetical protein
73		81	63	89		77.6667	13.3167	1.89023	1.1244	0.000457555							hypothetical protein
74		125	98	131		118	17.5784	2.07188	1.24498	0.000695169							hypothetical protein
75		203	126	149		159.333	39.5264	2.20231	1.59689	0.000938675							hypothetical protein
76		142	113	136		130.333	15.308	2.11506	1.18492	0.000767828							hypothetical protein
77	ACIVAZ_00365	2286	2643	3672		2867	719.639	3.45743	2.85711	0.0168903	903814.ELI_0478	2.41e-289	807.0	COG0449@1|root,COG0449@2|Bacteria,1TPGU@1239|Firmicutes,248F8@186801|Clostridia,25VQ0@186806|Eubacteriaceae	186801|Clostridia	M	Glucosamine--fructose-6-phosphate aminotransferase [isomerizing] (EC 2.6.1.16)	Catalyzes the first step in hexosamine metabolism, converting fructose-6P into glucosamine-6P using glutamine as a nitrogen source	glmS	-	2.6.1.16	ko:K00820	ko00250,ko00520,ko01100,ko01130,ko04931,map00250,map00520,map01100,map01130,map04931	-	R00768	RC00010,RC00163,RC02752	ko00000,ko00001,ko01000,ko01002	-	-	-	GATase_6,SIS
78	ACIVAZ_00370	1414	1304	1338		1352	56.3205	3.13098	1.75067	0.00796499	1321778.HMPREF1982_00290	4.49e-182	522.0	COG1109@1|root,COG1109@2|Bacteria,1TP1X@1239|Firmicutes,2499P@186801|Clostridia,2681G@186813|unclassified Clostridiales	186801|Clostridia	G	Phosphoglucosamine mutase (EC 5.4.2.10)	Catalyzes the conversion of glucosamine-6-phosphate to glucosamine-1-phosphate	glmM	-	5.4.2.10	ko:K03431	ko00520,ko01100,ko01130,map00520,map01100,map01130	-	R02060	RC00408	ko00000,ko00001,ko01000	-	-	-	PGM_PMM_I,PGM_PMM_II,PGM_PMM_III,PGM_PMM_IV
79	ACIVAZ_00375	1502	1630	1525		1552.33	68.2373	3.19098	1.83402	0.0091452	931626.Awo_c29630	1.27e-86	263.0	COG1211@1|root,COG1211@2|Bacteria,1V3M7@1239|Firmicutes,248E6@186801|Clostridia,25W3X@186806|Eubacteriaceae	186801|Clostridia	I	2-C-methyl-D-erythritol 4-phosphate cytidylyltransferase (EC 2.7.7.60)	Catalyzes the formation of 4-diphosphocytidyl-2-C- methyl-D-erythritol from CTP and 2-C-methyl-D-erythritol 4- phosphate (MEP)	ispD	-	2.7.7.60	ko:K00991	ko00900,ko01100,ko01110,ko01130,map00900,map01100,map01110,map01130	M00096	R05633	RC00002	ko00000,ko00001,ko00002,ko01000	-	-	iHN637.CLJU_RS20335	IspD
80	ACIVAZ_00380	1470	1671	2206		1782.33	380.421	3.25099	2.58026	0.0105002	2325.TKV_c20860	1.01e-125	373.0	COG4956@1|root,COG4956@2|Bacteria,1TP0P@1239|Firmicutes,248F4@186801|Clostridia,42EMS@68295|Thermoanaerobacterales	186801|Clostridia	S	Membrane-associated protein containing RNA-binding TRAM domain and ribonuclease PIN-domain, YacL B.subtilis ortholog	SMART Nucleotide binding protein, PINc	yacL	-	-	-	-	-	-	-	-	-	-	-	PIN,PIN_4,TRAM
81	ACIVAZ_00385	4577	4412	5086		4691.67	351.327	3.67133	2.54571	0.0276398	1121289.JHVL01000023_gene75	4.03e-66	205.0	COG1329@1|root,COG1329@2|Bacteria,1V40K@1239|Firmicutes,24HHP@186801|Clostridia,36HYR@31979|Clostridiaceae	186801|Clostridia	K	CarD-like transcriptional regulator	PFAM Transcription factor CarD	carD	-	-	ko:K07736	-	-	-	-	ko00000,ko03000	-	-	-	CarD_CdnL_TRCF
82	ACIVAZ_00390	5114	4140	6075		5109.67	967.507	3.70839	2.98565	0.0301024	290402.Cbei_0126	1.37e-195	557.0	COG1066@1|root,COG1066@2|Bacteria,1TQ7Y@1239|Firmicutes,247TA@186801|Clostridia,36DMV@31979|Clostridiaceae	186801|Clostridia	O	DNA repair protein RadA	DNA-dependent ATPase involved in processing of recombination intermediates, plays a role in repairing DNA breaks. Stimulates the branch migration of RecA-mediated strand transfer reactions, allowing the 3' invading strand to extend heteroduplex DNA faster. Binds ssDNA in the presence of ADP but not other nucleotides, has ATPase activity that is stimulated by ssDNA and various branched DNA structu…	radA	-	-	ko:K04485	-	-	-	-	ko00000,ko03400	-	-	-	AAA_25,ATPase,ChlI,Lon_C
83	ACIVAZ_00395	6794	6378	9284		7485.33	1571.52	3.87421	3.19632	0.0440981	857293.CAAU_0670	5.56e-141	421.0	COG2195@1|root,COG2195@2|Bacteria,1TQBS@1239|Firmicutes,24860@186801|Clostridia,36DNZ@31979|Clostridiaceae	186801|Clostridia	E	Aminoacyl-histidine dipeptidase (Peptidase D) (EC 3.4.13.3)	aminoacyl-histidine dipeptidase	pepD	-	-	ko:K01270	ko00480,ko01100,map00480,map01100	-	R00899,R04951	RC00096,RC00141	ko00000,ko00001,ko01000,ko01002	-	-	-	M20_dimer,Peptidase_M20
84	ACIVAZ_00400	14850	16336	22945		18043.7	4309.22	4.25632	3.6344	0.1063	903814.ELI_4116	1.14e-248	700.0	COG0018@1|root,COG0018@2|Bacteria,1TPEZ@1239|Firmicutes,248JZ@186801|Clostridia,25VGI@186806|Eubacteriaceae	186801|Clostridia	J	Arginyl-tRNA synthetase (EC 6.1.1.19)	Arginyl-tRNA synthetase	argS	-	6.1.1.19	ko:K01887	ko00970,map00970	M00359,M00360	R03646	RC00055,RC00523	ko00000,ko00001,ko00002,ko01000,ko01007,ko03016,ko03029	-	-	-	Arg_tRNA_synt_N,DALR_1,tRNA-synt_1d
85	ACIVAZ_00405	1135	1294	1522		1317	194.522	3.11959	2.28897	0.00775879	931626.Awo_c03640	6.82e-43	145.0	COG4506@1|root,COG4506@2|Bacteria,1VGH0@1239|Firmicutes,25DMW@186801|Clostridia,25WU7@186806|Eubacteriaceae	186801|Clostridia	S	DUF1934 domain-containing protein	Domain of unknown function (DUF1934)	-	-	-	-	-	-	-	-	-	-	-	-	DUF1934
86	ACIVAZ_00410	14912	18404	25499		19605	5394.71	4.29237	3.73197	0.115498	1304880.JAGB01000002_gene2382	1.34e-138	404.0	COG1181@1|root,COG1181@2|Bacteria,1TP2Y@1239|Firmicutes,248CR@186801|Clostridia	186801|Clostridia	F	D-alanine--D-alanine ligase (EC 6.3.2.4)	Belongs to the D-alanine--D-alanine ligase family	ddl	-	6.3.2.4	ko:K01921	ko00473,ko00550,ko01100,ko01502,map00473,map00550,map01100,map01502	-	R01150	RC00064,RC00141	ko00000,ko00001,ko01000,ko01011	-	-	-	Dala_Dala_lig_C,Dala_Dala_lig_N
87	ACIVAZ_00415	13148	14192	23982		17107.3	5976.48	4.23318	3.77645	0.100784	994573.T472_0202345	1.35e-207	580.0	COG2055@1|root,COG2055@2|Bacteria,1TR0Z@1239|Firmicutes,247W5@186801|Clostridia,36DZD@31979|Clostridiaceae	186801|Clostridia	C	(R)-2-hydroxyacid dehydrogenase, similar to L-sulfolactate dehydrogenase (EC 1.1.1.272)	Belongs to the LDH2 MDH2 oxidoreductase family	mdh	-	-	-	-	-	-	-	-	-	-	-	Ldh_2
88		3819	4308	3543		3890	387.411	3.58995	2.58817	0.022917							hypothetical protein
89	ACIVAZ_00425	3607	2862	2820		3096.33	442.749	3.49085	2.64616	0.0182413	1507.HMPREF0262_03663	1.8e-93	287.0	COG1216@1|root,COG1216@2|Bacteria,1UHWE@1239|Firmicutes,25E57@186801|Clostridia,36UIQ@31979|Clostridiaceae	186801|Clostridia	M	Bactoprenol glucosyl transferase (EC 2.4.1.-)	Glycosyltransferase like family 2	-	-	-	-	-	-	-	-	-	-	-	-	Glycos_transf_2
90	ACIVAZ_00430	2550	2534	2891		2658.33	201.654	3.42461	2.30461	0.0156609	1444310.JANV01000077_gene306	1.08e-97	300.0	COG0472@1|root,COG0472@2|Bacteria,1TP9V@1239|Firmicutes,4H9KT@91061|Bacilli,1ZBZB@1386|Bacillus	91061|Bacilli	M	Undecaprenyl-phosphate N-acetylglucosaminyl 1-phosphate transferase (EC 2.7.8.-)	COG0472 UDP-N-acetylmuramyl pentapeptide phosphotransferase UDP-N-acetylglucosamine-1-phosphate transferase	tagO	GO:0000287,GO:0003674,GO:0003824,GO:0005488,GO:0016740,GO:0016772,GO:0016780,GO:0030145,GO:0043167,GO:0043169,GO:0046872,GO:0046914	2.7.8.33,2.7.8.35	ko:K02851	-	-	R08856	RC00002	ko00000,ko01000,ko01003,ko01005	-	-	-	Glycos_transf_4
91		739	924	914		859	104.043	2.93399	2.01721	0.0050606	865861.AZSU01000002_gene2987	7.98e-18	75.9	COG1210@1|root,COG1210@2|Bacteria,1UXGV@1239|Firmicutes,254Q6@186801|Clostridia,36TK2@31979|Clostridiaceae	186801|Clostridia	M	UTP--glucose-1-phosphate uridylyltransferase (EC 2.7.7.9)	Utp--glucose-1-phosphate uridylyltransferase	-	-	-	-	-	-	-	-	-	-	-	-	-
92		1840	1772	1585		1732.33	132.047	3.23863	2.12073	0.0102056	37659.JNLN01000001_gene1367	1.58e-116	341.0	COG1210@1|root,COG1210@2|Bacteria,1TQ24@1239|Firmicutes,25E5A@186801|Clostridia,36EIH@31979|Clostridiaceae	186801|Clostridia	M	UTP--glucose-1-phosphate uridylyltransferase (EC 2.7.7.9)	UTP-glucose-1-phosphate uridylyltransferase	galU	-	2.7.7.9	ko:K00963	ko00040,ko00052,ko00500,ko00520,ko01100,ko01130,map00040,map00052,map00500,map00520,map01100,map01130	M00129,M00361,M00362,M00549	R00289	RC00002	ko00000,ko00001,ko00002,ko01000	-	-	-	NTP_transferase
93	ACIVAZ_00440	18696	16902	19837		18478.3	1479.56	4.26666	3.17013	0.108861	445971.ANASTE_01464	2.83e-66	224.0	COG1316@1|root,COG1316@2|Bacteria,1TQ9C@1239|Firmicutes,25CA9@186801|Clostridia,25ZIU@186806|Eubacteriaceae	186801|Clostridia	K	Cell envelope-associated transcriptional attenuator LytR-CpsA-Psr, subfamily M (as in PMID19099556)	Cell envelope-related transcriptional attenuator domain	lytR	-	-	-	-	-	-	-	-	-	-	-	LytR_cpsA_psr
94	ACIVAZ_00445	4474	4703	4709		4628.67	133.979	3.66546	2.12704	0.0272687	1121335.Clst_0081	1.75e-149	431.0	COG1077@1|root,COG1077@2|Bacteria,1TP51@1239|Firmicutes,247RG@186801|Clostridia,3WGF8@541000|Ruminococcaceae	186801|Clostridia	D	Rod shape-determining protein MreB	Cell shape determining protein, MreB Mrl family	mreB	-	-	ko:K03569	-	-	-	-	ko00000,ko02048,ko03036,ko04812	1.A.33.1,9.B.157.1	-	-	MreB_Mbl
95	ACIVAZ_00450	10132	9264	10894		10096.7	815.574	4.00418	2.91146	0.0594821	1304284.L21TH_2520	3.5e-34	122.0	COG0355@1|root,COG0355@2|Bacteria,1VA89@1239|Firmicutes,24ND7@186801|Clostridia,36MZ0@31979|Clostridiaceae	186801|Clostridia	C	ATP synthase epsilon chain (EC 3.6.3.14)	Produces ATP from ADP in the presence of a proton gradient across the membrane	atpC	GO:0005575,GO:0005623,GO:0005886,GO:0016020,GO:0044464,GO:0071944	-	ko:K02114	ko00190,ko00195,ko01100,map00190,map00195,map01100	M00157	-	-	ko00000,ko00001,ko00002,ko00194	3.A.2.1	-	iHN637.CLJU_RS01195	ATP-synt_DE,ATP-synt_DE_N
96	ACIVAZ_00455	68507	49905	64512		60974.7	9792.5	4.78515	3.99089	0.359218	931626.Awo_c02230	2.87e-282	778.0	COG0055@1|root,COG0055@2|Bacteria,1TPGF@1239|Firmicutes,2489W@186801|Clostridia,25UUG@186806|Eubacteriaceae	186801|Clostridia	C	ATP synthase beta chain (EC 3.6.3.14)	Produces ATP from ADP in the presence of a proton gradient across the membrane. The catalytic sites are hosted primarily by the beta subunits	atpD	GO:0005575,GO:0005623,GO:0005886,GO:0016020,GO:0044464,GO:0071944	3.6.3.14	ko:K02112	ko00190,ko00195,ko01100,map00190,map00195,map01100	M00157	-	-	ko00000,ko00001,ko00002,ko00194,ko01000	3.A.2.1	-	-	ATP-synt_ab,ATP-synt_ab_N
97	ACIVAZ_00460	25466	18820	22321		22202.3	3324.59	4.3464	3.52174	0.1308	931626.Awo_c02220	2.39e-111	331.0	COG0224@1|root,COG0224@2|Bacteria,1TPBX@1239|Firmicutes,2486Q@186801|Clostridia,25VH1@186806|Eubacteriaceae	186801|Clostridia	C	ATP synthase gamma chain (EC 3.6.3.14)	Produces ATP from ADP in the presence of a proton gradient across the membrane. The gamma chain is believed to be important in regulating ATPase activity and the flow of protons through the CF(0) complex	atpG	-	-	ko:K02115	ko00190,ko00195,ko01100,map00190,map00195,map01100	M00157	-	-	ko00000,ko00001,ko00002,ko00194	3.A.2.1	-	-	ATP-synt
98	ACIVAZ_00465	87091	68592	80886		78856.3	9415.04	4.89684	3.97382	0.464563	931626.Awo_c02210	1.74e-270	751.0	COG0056@1|root,COG0056@2|Bacteria,1TNZ8@1239|Firmicutes,248IY@186801|Clostridia,25V5E@186806|Eubacteriaceae	186801|Clostridia	C	ATP synthase alpha chain (EC 3.6.3.14)	Produces ATP from ADP in the presence of a proton gradient across the membrane. The alpha chain is a regulatory subunit	atpA	GO:0005575,GO:0005623,GO:0005886,GO:0016020,GO:0044464,GO:0071944	3.6.3.14	ko:K02111	ko00190,ko00195,ko01100,map00190,map00195,map01100	M00157	-	-	ko00000,ko00001,ko00002,ko00194,ko01000	3.A.2.1	-	-	ATP-synt_ab,ATP-synt_ab_C,ATP-synt_ab_N
99	ACIVAZ_00470	15651	11818	13545		13671.3	1919.62	4.13581	3.28322	0.0805414	931626.Awo_c02200	3.21e-40	141.0	COG0712@1|root,COG0712@2|Bacteria,1VAG3@1239|Firmicutes,24MSA@186801|Clostridia,25WJZ@186806|Eubacteriaceae	186801|Clostridia	C	ATP synthase delta chain (EC 3.6.3.14)	F(1)F(0) ATP synthase produces ATP from ADP in the presence of a proton or sodium gradient. F-type ATPases consist of two structural domains, F(1) containing the extramembraneous catalytic core and F(0) containing the membrane proton channel, linked together by a central stalk and a peripheral stalk. During catalysis, ATP synthesis in the catalytic domain of F(1) is coupled via a rotary mechanism…	atpH	-	-	ko:K02113	ko00190,ko00195,ko01100,map00190,map00195,map01100	M00157	-	-	ko00000,ko00001,ko00002,ko00194	3.A.2.1	-	-	OSCP
100	ACIVAZ_00475	20498	16820	19602		18973.3	1917.9	4.27814	3.28283	0.111777	1211817.CCAT010000070_gene1203	1.81e-13	71.6	COG0711@1|root,COG0711@2|Bacteria,1VB85@1239|Firmicutes,24RWR@186801|Clostridia,36M51@31979|Clostridiaceae	186801|Clostridia	C	ATP synthase F0 sector subunit b (EC 3.6.3.14)	Component of the F(0) channel, it forms part of the peripheral stalk, linking F(1) to F(0)	atpF	-	-	ko:K02109	ko00190,ko00195,ko01100,map00190,map00195,map01100	M00157	-	-	ko00000,ko00001,ko00002,ko00194	3.A.2.1	-	iHN637.CLJU_RS01170	ATP-synt_B
101	ACIVAZ_00480	7912	6933	7127		7324	518.379	3.86475	2.71465	0.0431476	931626.Awo_c02170	4.72e-41	136.0	COG0636@1|root,COG0636@2|Bacteria,1V8SD@1239|Firmicutes,24QMQ@186801|Clostridia,25XKI@186806|Eubacteriaceae	186801|Clostridia	C	ATP synthase F0 sector subunit c	F(1)F(0) ATP synthase produces ATP from ADP in the presence of a proton or sodium gradient. F-type ATPases consist of two structural domains, F(1) containing the extramembraneous catalytic core and F(0) containing the membrane proton channel, linked together by a central stalk and a peripheral stalk. During catalysis, ATP synthesis in the catalytic domain of F(1) is coupled via a rotary mechanism…	atpE	-	-	ko:K02110	ko00190,ko00195,ko01100,map00190,map00195,map01100	M00157	-	-	ko00000,ko00001,ko00002,ko00194	3.A.2.1	-	-	ATP-synt_C
102	ACIVAZ_00485	21254	20125	21699		21026	811.392	4.32276	2.90923	0.12387	457570.Nther_2850	7.12e-63	202.0	COG0636@1|root,COG0636@2|Bacteria,1V1B0@1239|Firmicutes,24G2R@186801|Clostridia	186801|Clostridia	C	ATP synthase F0 sector subunit c	F(1)F(0) ATP synthase produces ATP from ADP in the presence of a proton or sodium gradient. F-type ATPases consist of two structural domains, F(1) containing the extramembraneous catalytic core and F(0) containing the membrane proton channel, linked together by a central stalk and a peripheral stalk. During catalysis, ATP synthesis in the catalytic domain of F(1) is coupled via a rotary mechanism…	-	-	-	-	-	-	-	-	-	-	-	-	ATP-synt_C
103	ACIVAZ_00490	24197	15513	20200		19970	4346.57	4.30038	3.63815	0.117649	931626.Awo_c02150	2.4e-90	271.0	COG0356@1|root,COG0356@2|Bacteria,1TQIT@1239|Firmicutes,24A6Q@186801|Clostridia,25VMP@186806|Eubacteriaceae	186801|Clostridia	C	ATP synthase F0 sector subunit a	it plays a direct role in the translocation of protons across the membrane	atpB	-	-	ko:K02108	ko00190,ko00195,ko01100,map00190,map00195,map01100	M00157	-	-	ko00000,ko00001,ko00002,ko00194,ko03110	3.A.2.1	-	-	ATP-synt_A
104	ACIVAZ_00495	2016	1222	1642		1626.67	397.222	3.2113	2.59903	0.00958312	293826.Amet_0345	1.12e-18	83.6	2E5CI@1|root,3304M@2|Bacteria,1VGE2@1239|Firmicutes,24RE0@186801|Clostridia,36MX6@31979|Clostridiaceae	186801|Clostridia	S	FIG048548: ATP synthase protein I2	ATP synthase I chain	atpI2	-	-	-	-	-	-	-	-	-	-	-	ATP-synt_I
105	ACIVAZ_00500	794	518	637		649.667	138.435	2.81269	2.14125	0.00382736	1121289.JHVL01000055_gene528	3.47e-11	60.8	2DR0U@1|root,339Q9@2|Bacteria,1VK88@1239|Firmicutes,25Q6W@186801|Clostridia,36P1R@31979|Clostridiaceae	186801|Clostridia	S	hypothetical protein	Putative F0F1-ATPase subunit Ca2+/Mg2+ transporter	-	-	-	-	-	-	-	-	-	-	-	-	ATPase_gene1
106	ACIVAZ_00505	271	325	300		298.667	27.0247	2.47519	1.43176	0.00175952	696369.KI912183_gene2117	7.61e-76	229.0	COG2131@1|root,COG2131@2|Bacteria,1V3PU@1239|Firmicutes,24HF0@186801|Clostridia,261R0@186807|Peptococcaceae	186801|Clostridia	F	dCMP deaminase (EC 3.5.4.12); Late competence protein ComEB	PFAM Cytidine and deoxycytidylate deaminase zinc-binding region	comEB	-	3.5.4.12	ko:K01493	ko00240,ko01100,map00240,map01100	M00429	R01663	RC00074	ko00000,ko00001,ko00002,ko01000,ko02044	-	-	-	dCMP_cyt_deam_1
107		4745	4863	8692		6100	2245.51	3.78533	3.35132	0.0359367	1195236.CTER_2021	4.92e-91	271.0	COG0035@1|root,COG0035@2|Bacteria,1TPMT@1239|Firmicutes,248FV@186801|Clostridia,3WGYU@541000|Ruminococcaceae	186801|Clostridia	F	Uracil phosphoribosyltransferase (EC 2.4.2.9)	Catalyzes the conversion of uracil and 5-phospho-alpha- D-ribose 1-diphosphate (PRPP) to UMP and diphosphate	upp	-	2.4.2.9	ko:K00761	ko00240,ko01100,map00240,map01100	-	R00966	RC00063	ko00000,ko00001,ko01000	-	-	-	UPRTase
108	ACIVAZ_00515	3675	3294	4575		3848	657.789	3.58524	2.81809	0.0226696	1304284.L21TH_0148	3.62e-76	230.0	COG0698@1|root,COG0698@2|Bacteria,1V3HE@1239|Firmicutes,24JWT@186801|Clostridia,36I0M@31979|Clostridiaceae	186801|Clostridia	G	Ribose 5-phosphate isomerase B (EC 5.3.1.6)	Ribose 5-phosphate isomerase	rpiB	-	5.3.1.6	ko:K01808	ko00030,ko00051,ko00710,ko01100,ko01110,ko01120,ko01130,ko01200,ko01230,map00030,map00051,map00710,map01100,map01110,map01120,map01130,map01200,map01230	M00004,M00007,M00165,M00167	R01056,R09030	RC00376,RC00434	ko00000,ko00001,ko00002,ko01000	-	-	-	LacAB_rpiB
109	ACIVAZ_00520	2612	3402	4537		3517	967.639	3.54617	2.98571	0.0207196	246194.CHY_2559	2.18e-34	124.0	COG0394@1|root,COG0394@2|Bacteria,1VA05@1239|Firmicutes,25CRM@186801|Clostridia,42GVA@68295|Thermoanaerobacterales	186801|Clostridia	T	Low molecular weight protein tyrosine phosphatase (EC 3.1.3.48)	PFAM Protein-tyrosine phosphatase, low molecular weight	ywlE	-	3.1.3.48,3.9.1.2	ko:K01104,ko:K20201	-	-	-	-	ko00000,ko01000	-	-	-	LMWPc
110	ACIVAZ_00525	1490	2262	2539		2097	543.617	3.3216	2.73529	0.012354	1410633.JHWR01000003_gene751	2.35e-94	291.0	COG0009@1|root,COG0009@2|Bacteria,1TP1I@1239|Firmicutes,248HS@186801|Clostridia,27IW1@186928|unclassified Lachnospiraceae	186801|Clostridia	J	TsaC protein (YrdC-Sua5 domains) required for threonylcarbamoyladenosine t(6)A37 modification in tRNA	Required for the formation of a threonylcarbamoyl group on adenosine at position 37 (t(6)A37) in tRNAs that read codons beginning with adenine	sua	-	2.7.7.87	ko:K07566	-	-	R10463	RC00745	ko00000,ko01000,ko03009,ko03016	-	-	-	SUA5,Sua5_yciO_yrdC
111	ACIVAZ_00530	4329	4340	4867		4512	307.488	3.65437	2.48783	0.0265814	903814.ELI_3616	4.96e-190	535.0	COG0216@1|root,COG0216@2|Bacteria,1TQ7V@1239|Firmicutes,248CN@186801|Clostridia,25V56@186806|Eubacteriaceae	186801|Clostridia	J	Peptide chain release factor 1	Peptide chain release factor 1 directs the termination of translation in response to the peptide chain termination codons UAG and UAA	prfA	-	-	ko:K02835	-	-	-	-	ko00000,ko03012	-	-	-	PCRF,RF-1
112	ACIVAZ_00535	619	373	551		514.333	127.033	2.71124	2.10392	0.00303007	865861.AZSU01000002_gene2908	3.38e-51	169.0	COG2059@1|root,COG2059@2|Bacteria,1V42U@1239|Firmicutes,24HA0@186801|Clostridia,36ICK@31979|Clostridiaceae	186801|Clostridia	P	Chromate transport protein	Chromate	chrA	-	-	ko:K07240	-	-	-	-	ko00000,ko02000	2.A.51.1	-	-	Chromate_transp
113	ACIVAZ_00540	404	271	298		324.333	70.3017	2.51099	1.84697	0.00191073	580331.Thit_2329	1.52e-15	76.3	COG2059@1|root,COG2059@2|Bacteria,1V42U@1239|Firmicutes,24HA0@186801|Clostridia,42GWJ@68295|Thermoanaerobacterales	186801|Clostridia	P	Chromate transport protein	PFAM Chromate transporter	-	-	-	ko:K07240	-	-	-	-	ko00000,ko02000	2.A.51.1	-	-	Chromate_transp
114	ACIVAZ_00545	266	247	324		279	40.1123	2.4456	1.60328	0.00164366	1415774.U728_2785	1.94e-15	72.4	COG2059@1|root,COG2059@2|Bacteria,1V43H@1239|Firmicutes,24JTX@186801|Clostridia,36IGJ@31979|Clostridiaceae	186801|Clostridia	P	Chromate transport protein	Chromate transport protein	-	-	-	ko:K07240	-	-	-	-	ko00000,ko02000	2.A.51.1	-	-	Chromate_transp
115	ACIVAZ_00550	444	403	497		448	47.1275	2.65128	1.67327	0.00263929	1227349.C170_09705	3.12e-51	169.0	COG0794@1|root,COG0794@2|Bacteria,1UYG2@1239|Firmicutes,4HE2U@91061|Bacilli,26UA7@186822|Paenibacillaceae	91061|Bacilli	M	6-phospho-3-hexuloisomerase	6-phospho 3-hexuloisomerase	hxlB	-	5.3.1.27	ko:K08094	ko00030,ko00680,ko01100,ko01120,ko01200,ko01230,map00030,map00680,map01100,map01120,map01200,map01230	M00345,M00580	R05339,R09780	RC00377	ko00000,ko00001,ko00002,ko01000	-	-	-	SIS
116	ACIVAZ_00555	2261	1577	1939		1925.67	342.195	3.28458	2.53427	0.0113446	1415775.U729_1132	2.61e-136	401.0	COG1134@1|root,COG1134@2|Bacteria,1TQKK@1239|Firmicutes,24A5V@186801|Clostridia,36DY5@31979|Clostridiaceae	186801|Clostridia	GM	Teichoic acid export ATP-binding protein TagH (EC 3.6.3.40)	ABC-type polysaccharide polyol phosphate transport system, ATPase component	tagH	-	3.6.3.40	ko:K01990,ko:K09691,ko:K09693	ko02010,map02010	M00250,M00251,M00254	-	-	ko00000,ko00001,ko00002,ko01000,ko02000	3.A.1,3.A.1.103,3.A.1.104	-	-	ABC_tran,Wzt_C
117		151	97	172		140	38.6911	2.14613	1.58761	0.000824777							hypothetical protein
118	ACIVAZ_00560	1220	1513	1570		1434.33	187.793	3.15665	2.27368	0.00845004	445971.ANASTE_00224	5.07e-72	226.0	COG1682@1|root,COG1682@2|Bacteria,1TQZF@1239|Firmicutes,248R0@186801|Clostridia,25W1P@186806|Eubacteriaceae	186801|Clostridia	U	Teichoic acid translocation permease protein TagG	Transport permease protein	tagG	-	-	ko:K09692	ko02010,map02010	M00251	-	-	ko00000,ko00001,ko00002,ko02000	3.A.1.104	-	-	ABC2_membrane
119	ACIVAZ_00565	39856	36655	62490		46333.7	14083	4.6659	4.1487	0.272964	1304284.L21TH_1311	0.0	1065.0	COG0542@1|root,COG0542@2|Bacteria,1TPMU@1239|Firmicutes,247TD@186801|Clostridia,36DF4@31979|Clostridiaceae	186801|Clostridia	O	ATP-dependent Clp protease, ATP-binding subunit ClpC / Negative regulator of genetic competence clcC/mecB	Part of a stress-induced multi-chaperone system, it is involved in the recovery of the cell from heat-induced damage, in cooperation with DnaK, DnaJ and GrpE	clpC	-	-	ko:K03696	ko01100,map01100	-	-	-	ko00000,ko03110	-	-	-	AAA,AAA_2,ClpB_D2-small,Clp_N,UVR
120	ACIVAZ_00570	19847	20766	33702		24771.7	7747.53	4.39396	3.88916	0.145936	580331.Thit_2015	3.21e-102	311.0	COG3869@1|root,COG3869@2|Bacteria,1TPBA@1239|Firmicutes,247SS@186801|Clostridia,42FMU@68295|Thermoanaerobacterales	186801|Clostridia	H	Putative ATP:guanido phosphotransferase YacI (EC 2.7.3.-)	Catalyzes the specific phosphorylation of arginine residues in proteins	mcsB	-	2.7.14.1	ko:K19405	-	-	R11090	RC00002,RC00203	ko00000,ko01000	-	-	-	ATP-gua_Ptrans
121	ACIVAZ_00575	3221	4923	5278		4474	1099.55	3.6507	3.04122	0.0263575	1121289.JHVL01000023_gene80	2.09e-41	143.0	COG3880@1|root,COG3880@2|Bacteria,1V6YM@1239|Firmicutes,24JE8@186801|Clostridia,36IPM@31979|Clostridiaceae	186801|Clostridia	S	Nucleotide excision repair protein, with UvrB/UvrC motif	PFAM UvrB uvrC	mcsA	-	-	ko:K19411	-	-	-	-	ko00000	-	-	-	UVR
122	ACIVAZ_00580	592	734	1025		783.667	220.731	2.89413	2.34386	0.00461679	1298598.JCM21714_3059	1.03e-33	130.0	COG1943@1|root,COG1943@2|Bacteria,1V553@1239|Firmicutes,4HV8F@91061|Bacilli	91061|Bacilli	L	Transposase and inactivated derivatives	Transposase IS200 like	-	-	-	-	-	-	-	-	-	-	-	-	Y1_Tnp
123	ACIVAZ_00585	15246	22490	20933		19556.3	3813.17	4.29129	3.58129	0.115212	931626.Awo_c25640	3.73e-271	762.0	COG0480@1|root,COG0480@2|Bacteria,1TPWN@1239|Firmicutes,247N4@186801|Clostridia,25V6M@186806|Eubacteriaceae	186801|Clostridia	J	Translation elongation factor G-related protein	Psort location Cytoplasmic, score	fusA2	-	-	ko:K02355	-	-	-	-	ko00000,ko03012,ko03029	-	-	-	EFG_C,EFG_II,EFG_IV,GTP_EFTU,GTP_EFTU_D2
124	ACIVAZ_00590	2364	3547	2773		2894.67	600.811	3.4616	2.77874	0.0170532	1095750.HMPREF9970_0939	9.66e-42	145.0	COG0480@1|root,COG0480@2|Bacteria,1TPWN@1239|Firmicutes,247N4@186801|Clostridia,1HVAW@1164882|Lachnoanaerobaculum	186801|Clostridia	J	Translation elongation factor G-related protein	elongation factor g	fusA2	-	-	ko:K02355	-	-	-	-	ko00000,ko03012,ko03029	-	-	-	EFG_C,EFG_II,EFG_IV,GTP_EFTU,GTP_EFTU_D2
125	ACIVAZ_00595	20862	27019	32562		26814.3	5852.68	4.42837	3.76736	0.15797	1286171.EAL2_c00120	3.44e-92	280.0	COG1191@1|root,COG1191@2|Bacteria,1TP3Q@1239|Firmicutes,2487Z@186801|Clostridia,25W1Y@186806|Eubacteriaceae	186801|Clostridia	K	RNA polymerase sigma factor SigB	Sigma factors are initiation factors that promote the attachment of RNA polymerase to specific initiation sites and are then released	sigB	-	-	ko:K03090,ko:K03091	-	-	-	-	ko00000,ko03021	-	-	-	Sigma70_r2,Sigma70_r3,Sigma70_r4
126	ACIVAZ_00600	4120	5695	6419		5411.33	1175.46	3.7333	3.07021	0.0318796	1391646.AVSU01000021_gene3238	7.57e-43	145.0	COG2172@1|root,COG2172@2|Bacteria,1V1IA@1239|Firmicutes,24Q6W@186801|Clostridia,25RJ6@186804|Peptostreptococcaceae	186801|Clostridia	T	Serine-protein kinase RsbW (EC 2.7.11.1)	anti-sigma B factor	rsbW	-	2.7.11.1	ko:K04757	-	-	-	-	ko00000,ko01000,ko01001,ko03021	-	-	-	HATPase_c_2
127	ACIVAZ_00605	1451	1895	1353		1566.33	288.821	3.19488	2.46063	0.00922768	1347392.CCEZ01000010_gene2378	1.62e-17	78.2	COG1366@1|root,COG1366@2|Bacteria,1VER8@1239|Firmicutes,24QWE@186801|Clostridia,36NS4@31979|Clostridiaceae	186801|Clostridia	T	Anti-sigma F factor antagonist (spoIIAA-2); Anti-sigma B factor antagonist RsbV	STAS domain	rsbV	-	-	ko:K04749	-	-	-	-	ko00000,ko03021	-	-	-	STAS
128		67800	79913	86789		78167.3	9614.11	4.89303	3.98291	0.460504							hypothetical protein
129		6078	7170	5523		6257	837.964	3.79637	2.92323	0.0368616							hypothetical protein
130		224	202	180		202	22	2.30535	1.34242	0.00119004							hypothetical protein
131	ACIVAZ_00620	1734	1932	1671		1779	136.195	3.25018	2.13416	0.0104806	931626.Awo_c25700	4.53e-14	67.4	COG1925@1|root,COG1925@2|Bacteria,1VA0R@1239|Firmicutes,24QIP@186801|Clostridia,25XE8@186806|Eubacteriaceae	186801|Clostridia	G	hypothetical protein	PTS HPr component phosphorylation site	ptsH	-	-	ko:K02784,ko:K11189	ko02060,map02060	-	-	-	ko00000,ko00001,ko02000	4.A.2.1,8.A.8.1.1	-	-	PTS-HPr
132	ACIVAZ_00625	29314	30005	35415		31578	3340.85	4.49938	3.52386	0.186034	903814.ELI_0797	5.46e-248	700.0	COG1080@1|root,COG1080@2|Bacteria,1TPK8@1239|Firmicutes,248QP@186801|Clostridia,25UYQ@186806|Eubacteriaceae	186801|Clostridia	G	Phosphoenolpyruvate-protein phosphotransferase of PTS system (EC 2.7.3.9)	General (non sugar-specific) component of the phosphoenolpyruvate-dependent sugar phosphotransferase system (sugar PTS). This major carbohydrate active-transport system catalyzes the phosphorylation of incoming sugar substrates concomitantly with their translocation across the cell membrane. Enzyme I transfers the phosphoryl group from phosphoenolpyruvate (PEP) to the phosphoryl carrier protein (…	ptsP	-	2.7.3.9,2.7.9.2	ko:K01007,ko:K08483	ko00620,ko00680,ko00720,ko01100,ko01120,ko01200,ko02060,map00620,map00680,map00720,map01100,map01120,map01200,map02060	M00173,M00374	R00199	RC00002,RC00015	ko00000,ko00001,ko00002,ko01000,ko02000	8.A.7	-	-	PEP-utilisers_N,PEP-utilizers,PEP-utilizers_C
133	ACIVAZ_00630	4305	5035	4937		4759	396.217	3.67752	2.59793	0.0280365	1158602.I590_00921	1.43e-80	249.0	COG1028@1|root,COG1028@2|Bacteria,1UY01@1239|Firmicutes,4HC1X@91061|Bacilli,4B6SH@81852|Enterococcaceae	91061|Bacilli	IQ	3-oxoacyl-[acyl-carrier protein] reductase (EC 1.1.1.100)	KR domain	-	-	1.1.1.100,1.1.1.127	ko:K00059,ko:K00065	ko00040,ko00061,ko00333,ko00780,ko01040,ko01100,ko01130,ko01212,map00040,map00061,map00333,map00780,map01040,map01100,map01130,map01212	M00083,M00572	R01542,R04533,R04534,R04536,R04543,R04566,R04953,R04964,R07759,R07763,R10116,R10120,R11671	RC00029,RC00089,RC00117	ko00000,ko00001,ko00002,ko01000,ko01004	-	-	-	adh_short_C2
134		5346	7633	6501		6493.33	1143.52	3.81247	3.05824	0.0382539							membrane protein
135	ACIVAZ_00635	1891	1704	1936		1843.67	123.03	3.26568	2.09001	0.0108615	720554.Clocl_1354	4.06e-169	482.0	COG0115@1|root,COG0115@2|Bacteria,1TQQI@1239|Firmicutes,2480D@186801|Clostridia,3WGDG@541000|Ruminococcaceae	186801|Clostridia	E	Branched-chain amino acid aminotransferase (EC 2.6.1.42)	Branched-chain amino acid aminotransferase	ilvE	-	2.6.1.42,4.1.3.38	ko:K00826,ko:K02619	ko00270,ko00280,ko00290,ko00770,ko00790,ko01100,ko01110,ko01130,ko01210,ko01230,map00270,map00280,map00290,map00770,map00790,map01100,map01110,map01130,map01210,map01230	M00019,M00036,M00119,M00570	R01090,R01214,R02199,R05553,R10991	RC00006,RC00036,RC01843,RC02148	ko00000,ko00001,ko00002,ko01000,ko01007	-	-	-	Aminotran_4
136	ACIVAZ_00645	487	449	533		489.667	42.0634	2.6899	1.6239	0.00288476	411483.FAEPRAA2165_02877	1.03e-18	87.4	COG0340@1|root,COG1654@1|root,COG0340@2|Bacteria,COG1654@2|Bacteria,1TQCU@1239|Firmicutes,248CK@186801|Clostridia,3WHDB@541000|Ruminococcaceae	186801|Clostridia	HK	Biotin operon repressor / Biotin-protein ligase (EC 6.3.4.15)	Acts both as a biotin-- acetyl-CoA-carboxylase ligase and a repressor	birA	-	6.3.4.15	ko:K03524	ko00780,ko01100,map00780,map01100	-	R01074,R05145	RC00043,RC00070,RC00096,RC02896	ko00000,ko00001,ko01000,ko03000	-	-	-	BPL_C,BPL_LplA_LipB,HTH_11
137	ACIVAZ_00650	172	181	185		179.333	6.65833	2.25366	0.823365	0.0010565	1128398.Curi_c23660	1.06e-33	128.0	COG0340@1|root,COG1654@1|root,COG0340@2|Bacteria,COG1654@2|Bacteria,1TQCU@1239|Firmicutes,248CK@186801|Clostridia,2685H@186813|unclassified Clostridiales	186801|Clostridia	HK	Biotin operon repressor / Biotin-protein ligase (EC 6.3.4.15)	Acts both as a biotin-- acetyl-CoA-carboxylase ligase and a repressor	birA	-	6.3.4.15	ko:K03524	ko00780,ko01100,map00780,map01100	-	R01074,R05145	RC00043,RC00070,RC00096,RC02896	ko00000,ko00001,ko01000,ko03000	-	-	-	BPL_C,BPL_LplA_LipB,HTH_11
138	ACIVAZ_00655	40	93	50		61	28.1603	1.78533	1.44964	0.000359367	1415774.U728_2487	2.05e-24	92.8	COG2846@1|root,COG2846@2|Bacteria,1VET8@1239|Firmicutes,24QPY@186801|Clostridia,36MJC@31979|Clostridiaceae	186801|Clostridia	D	hypothetical protein	cluster protein-associated redox disulfide domain	-	-	-	-	-	-	-	-	-	-	-	-	DUF1858
139	ACIVAZ_00660	229	305	300		278	42.5088	2.44404	1.62848	0.00163777	555088.DealDRAFT_0970	3.21e-66	209.0	2B9GQ@1|root,322UQ@2|Bacteria,1V748@1239|Firmicutes,24JPR@186801|Clostridia	186801|Clostridia	S	no significant homology	Psort location Cytoplasmic, score	-	-	-	-	-	-	-	-	-	-	-	-	-
140	ACIVAZ_00670	308	285	291		294.667	11.9304	2.46933	1.07665	0.00173596	1262449.CP6013_2819	9.57e-75	229.0	COG3945@1|root,COG3945@2|Bacteria,1V3TS@1239|Firmicutes,24HUR@186801|Clostridia,36J27@31979|Clostridiaceae	186801|Clostridia	S	Uncharacterized conserved protein, YTFE family, possibly metal-binding	Hemerythrin HHE cation binding domain	-	-	-	-	-	-	-	-	-	-	-	-	Hemerythrin
141	ACIVAZ_00680	2165	1790	2116		2023.67	203.839	3.30614	2.30929	0.011922	272562.CA_C1667	1.55e-52	171.0	COG1418@1|root,COG1418@2|Bacteria,1V4QX@1239|Firmicutes,24JBS@186801|Clostridia,36IQF@31979|Clostridiaceae	186801|Clostridia	S	Hexokinase (EC 2.7.1.1)	HD superfamily hydrolase	-	-	-	ko:K06950	-	-	-	-	ko00000	-	-	-	HD
142	ACIVAZ_00685	3807	4909	6872		5196	1552.52	3.71567	3.19104	0.030611	1031288.AXAA01000017_gene186	5.12e-12	69.3	COG4129@1|root,COG4129@2|Bacteria,1TPVH@1239|Firmicutes,25D3F@186801|Clostridia,36U6H@31979|Clostridiaceae	186801|Clostridia	S	HD family hydrolase, diverged	Aromatic acid exporter family member 1	-	-	-	-	-	-	-	-	-	-	-	-	ArAE_1
143		762	681	571		671.333	95.8662	2.82694	1.98167	0.003955							Integral membrane protein
144		965	953	777		898.333	105.249	2.95344	2.02222	0.00529232							hypothetical protein
145		388	384	252		341.333	77.3908	2.53318	1.88869	0.00201088							hypothetical protein
146	ACIVAZ_00695	3532	3563	3168		3421	219.652	3.53415	2.34174	0.020154	926692.AZYG01000079_gene386	1.92e-62	202.0	COG0500@1|root,COG2226@2|Bacteria,1V6QV@1239|Firmicutes,24JPQ@186801|Clostridia,3WBXZ@53433|Halanaerobiales	186801|Clostridia	Q	Methyltransferase (EC 2.1.1.-)	Nodulation protein S (NodS)	-	-	-	-	-	-	-	-	-	-	-	-	Methyltransf_25,Methyltransf_31
147	ACIVAZ_00700	5570	5476	6014		5686.67	287.349	3.75486	2.45841	0.0335017	555088.DealDRAFT_0200	7.04e-309	858.0	COG1032@1|root,COG1032@2|Bacteria,1TQ8X@1239|Firmicutes,248IW@186801|Clostridia	186801|Clostridia	C	Fe-S OXIDOREDUCTASE (1.8.-.-)	UPF0313 protein	-	-	-	-	-	-	-	-	-	-	-	-	DUF3362,Radical_SAM,Radical_SAM_N
148	ACIVAZ_00705	1121	5171	2073		2788.33	2117.64	3.44534	3.32585	0.0164268	445971.ANASTE_00134	2.21e-159	463.0	COG3775@1|root,COG3775@2|Bacteria,1TQ10@1239|Firmicutes,24ADE@186801|Clostridia,25YAD@186806|Eubacteriaceae	186801|Clostridia	G	PTS system, galactitol-specific IIC component (EC 2.7.1.69)	COG COG3775 Phosphotransferase system, galactitol-specific IIC component	-	-	-	ko:K02775	ko00052,ko01100,ko02060,map00052,map01100,map02060	M00279	R05570	RC00017,RC03206	ko00000,ko00001,ko00002,ko02000	4.A.5.1	-	-	EIIC-GAT
149	ACIVAZ_00710	302	214	315		277	54.9454	2.44248	1.73993	0.00163188	1216932.CM240_1360	7.95e-82	251.0	COG0037@1|root,COG0037@2|Bacteria,1TQ0Y@1239|Firmicutes,247RP@186801|Clostridia,36DIN@31979|Clostridiaceae	186801|Clostridia	H	tRNA(Cytosine32)-2-thiocytidine synthetase	Belongs to the TtcA family	ttcA	-	-	-	-	-	-	-	-	-	-	-	ATP_bind_3
150	ACIVAZ_00715	88	78	125		97	24.7588	1.98677	1.39373	0.000571453	357809.Cphy_0182	5.17e-37	132.0	COG0037@1|root,COG0037@2|Bacteria,1TQ0Y@1239|Firmicutes,247RP@186801|Clostridia,21YQR@1506553|Lachnoclostridium	186801|Clostridia	H	tRNA(Cytosine32)-2-thiocytidine synthetase	Belongs to the TtcA family	ttcA	-	-	-	-	-	-	-	-	-	-	-	ATP_bind_3
151	ACIVAZ_00720	819	807	1548		1058	424.395	3.02449	2.62777	0.00623296	1209989.TepiRe1_2322	2.43e-55	177.0	COG0071@1|root,COG0071@2|Bacteria,1VG0E@1239|Firmicutes,24U24@186801|Clostridia,42H1I@68295|Thermoanaerobacterales	186801|Clostridia	O	heat shock protein Hsp20	Belongs to the small heat shock protein (HSP20) family	-	-	-	ko:K13993	ko04141,map04141	-	-	-	ko00000,ko00001,ko03110	-	-	-	HSP20
152		679	816	1214		903	277.908	2.95569	2.4439	0.00531981							hypothetical protein
153	ACIVAZ_00730	3784	4535	8912		5743.67	2769.43	3.75919	3.44239	0.0338375	926692.AZYG01000039_gene1667	5.65e-210	598.0	COG1502@1|root,COG1502@2|Bacteria,1TPKY@1239|Firmicutes,247UR@186801|Clostridia,3WBN4@53433|Halanaerobiales	186801|Clostridia	I	Cardiolipin synthetase (EC 2.7.8.-)	Catalyzes the reversible phosphatidyl group transfer from one phosphatidylglycerol molecule to another to form cardiolipin (CL) (diphosphatidylglycerol) and glycerol	-	-	-	ko:K06131	ko00564,ko01100,map00564,map01100	-	R07390	RC00017	ko00000,ko00001,ko01000	-	-	-	PLDc_2,PLDc_N
154		1335	1126	1388		1283	138.524	3.10823	2.14153	0.00755849							Cell surface protein
155		5203	5164	6042		5469.67	496.039	3.73796	2.69552	0.0322232							hypothetical protein
156	ACIVAZ_00745	759	696	751		735.333	34.2977	2.86648	1.53527	0.00433204	1121324.CLIT_13c00290	7.07e-46	152.0	COG0735@1|root,COG0735@2|Bacteria,1V400@1239|Firmicutes,24NZG@186801|Clostridia	186801|Clostridia	P	Peroxide stress regulator; Ferric uptake regulation protein; Fe2+/Zn2+ uptake regulation proteins	Belongs to the Fur family	-	-	-	ko:K03711,ko:K09825	-	-	-	-	ko00000,ko03000	-	-	-	FUR
157	ACIVAZ_00750	1866	1190	1816		1624	376.686	3.21059	2.57598	0.00956741	1286171.EAL2_808p00790	4.35e-46	152.0	COG1342@1|root,COG1342@2|Bacteria,1V7UV@1239|Firmicutes,24D5E@186801|Clostridia	186801|Clostridia	L	UPF0251 protein CT1277	Belongs to the UPF0251 family	-	-	-	-	-	-	-	-	-	-	-	-	DUF134
158	ACIVAZ_00755	4841	2840	5740		4473.67	1484.49	3.65066	3.17158	0.0263555	931626.Awo_c31800	4.06e-130	374.0	COG1126@1|root,COG1126@2|Bacteria,1TNYD@1239|Firmicutes,247QZ@186801|Clostridia,25VT5@186806|Eubacteriaceae	186801|Clostridia	E	Glutamine transport ATP-binding protein GlnQ (TC 3.A.1.3.2)	Psort location CytoplasmicMembrane, score	glnQ3	-	3.6.3.21	ko:K02028	-	M00236	-	-	ko00000,ko00002,ko01000,ko02000	3.A.1.3	-	-	ABC_tran
159	ACIVAZ_00760	5857	3208	7133		5399.33	2002.12	3.73234	3.30149	0.0318089	931626.Awo_c31810	3.68e-105	309.0	COG0765@1|root,COG0765@2|Bacteria,1TPM3@1239|Firmicutes,248UY@186801|Clostridia,25W65@186806|Eubacteriaceae	186801|Clostridia	P	Putative transport system permease protein	ABC transporter, permease protein	-	-	-	ko:K02029,ko:K10040	ko02010,map02010	M00228,M00236	-	-	ko00000,ko00001,ko00002,ko02000	3.A.1.3	-	-	BPD_transp_1
160	ACIVAZ_00765	4787	2730	5855		4457.33	1588.37	3.64908	3.20095	0.0262593	931626.Awo_c31820	5.97e-128	370.0	COG0834@1|root,COG0834@2|Bacteria,1UFZS@1239|Firmicutes,24FKA@186801|Clostridia	186801|Clostridia	ET	Amino acid ABC transporter, periplasmic amino acid-binding protein	PFAM Extracellular solute-binding protein, family 3	-	-	-	ko:K02030	-	M00236	-	-	ko00000,ko00002,ko02000	3.A.1.3	-	-	SBP_bac_3
161	ACIVAZ_00770	337	366	489		397.333	80.699	2.59916	1.90687	0.0023408	1209989.TepiRe1_0327	9.08e-176	508.0	COG2211@1|root,COG2211@2|Bacteria,1TRA5@1239|Firmicutes,24ABB@186801|Clostridia,42HGP@68295|Thermoanaerobacterales	186801|Clostridia	G	Melibiose carrier protein, Na+/melibiose symporter	MFS/sugar transport protein	-	-	-	ko:K03292	-	-	-	-	ko00000	2.A.2	-	-	MFS_2
162	ACIVAZ_00775	255	253	423		310.333	97.5773	2.49183	1.98935	0.00182826	1031288.AXAA01000034_gene2184	1.14e-60	193.0	COG0701@1|root,COG0701@2|Bacteria,1V49V@1239|Firmicutes,24FRM@186801|Clostridia,36I1P@31979|Clostridiaceae	186801|Clostridia	S	hypothetical protein	Predicted permease	-	-	-	-	-	-	-	-	-	-	-	-	ArsP_1
163	ACIVAZ_00780	204	211	295		236.667	50.6392	2.37414	1.70449	0.00139427	720554.Clocl_0158	2.15e-62	196.0	COG0701@1|root,COG0701@2|Bacteria,1V5T4@1239|Firmicutes,24HM7@186801|Clostridia,3WPIZ@541000|Ruminococcaceae	186801|Clostridia	S	Conserved protein, permease-related	Predicted permease	-	-	-	-	-	-	-	-	-	-	-	-	ArsP_1
164	ACIVAZ_00785	217	200	301		239.333	54.0771	2.379	1.73301	0.00140998	944479.JQLX01000010_gene611	3.35e-21	89.4	COG1695@1|root,COG1695@2|Bacteria,1NJSY@1224|Proteobacteria,42WY8@68525|delta/epsilon subdivisions,2WSPY@28221|Deltaproteobacteria,2M77K@213113|Desulfurellales	28221|Deltaproteobacteria	K	Transcriptional regulator, PadR family	Transcriptional regulator PadR-like family	-	-	-	-	-	-	-	-	-	-	-	-	PadR
165		3484	5866	7330		5560	1941.17	3.74507	3.28806	0.0327554							hypothetical protein
166	ACIVAZ_00795	29268	40890	51920		40692.7	11327.3	4.60952	4.05413	0.239731	1121456.ATVA01000014_gene718	8.57e-213	598.0	COG1509@1|root,COG1509@2|Bacteria,1MUPJ@1224|Proteobacteria,42MNR@68525|delta/epsilon subdivisions,2WJ70@28221|Deltaproteobacteria,2M8ER@213115|Desulfovibrionales	28221|Deltaproteobacteria	E	Lysine 2,3-aminomutase (EC 5.4.3.2)	Lysine 2,3-aminomutase YodO family protein	kamA	-	5.4.3.2	ko:K01843	ko00310,map00310	-	R00461	RC00303	ko00000,ko00001,ko01000	-	-	-	Fer4_12,Fer4_14,LAM_C,Radical_SAM
167	ACIVAZ_00800	14054	16564	22580		17732.7	4381.5	4.24877	3.64162	0.104468	1033810.HLPCO_001977	3e-90	276.0	COG0454@1|root,COG0456@2|Bacteria	2|Bacteria	K	Beta-lysine acetyltransferase (EC 2.3.1.-)	acetyltransferase	ablB	-	2.3.1.264	ko:K21935	-	-	R11701	-	ko00000,ko01000	-	-	-	Acetyltransf_1,Acetyltransf_10,Acetyltransf_9
168	ACIVAZ_00805	864	753	1161		926	210.948	2.96661	2.32418	0.00545531	1123009.AUID01000006_gene939	4.93e-132	391.0	COG0025@1|root,COG0025@2|Bacteria,1UHUI@1239|Firmicutes,25E2Y@186801|Clostridia,267WG@186813|unclassified Clostridiales	186801|Clostridia	P	Na+/H+-exchanging protein:Na+/H+ antiporter	Sodium/hydrogen exchanger family	-	-	-	-	-	-	-	-	-	-	-	-	Na_H_Exchanger
169	ACIVAZ_00810	1405	1485	1582		1490.67	88.636	3.17338	1.94761	0.00878191	445971.ANASTE_02024	2.24e-144	419.0	COG1063@1|root,COG1063@2|Bacteria,1U9ZD@1239|Firmicutes,24EJR@186801|Clostridia,25YI6@186806|Eubacteriaceae	186801|Clostridia	C	Zinc-containing alcohol dehydrogenase superfamily	COG COG1063 Threonine dehydrogenase and related Zn-dependent dehydrogenases	-	-	1.1.1.14	ko:K00008	ko00040,ko00051,ko01100,map00040,map00051,map01100	M00014	R00875,R01896	RC00085,RC00102	ko00000,ko00001,ko00002,ko01000	-	-	-	ADH_N,ADH_zinc_N
170	ACIVAZ_00815	2141	2915	3728		2928	793.58	3.46657	2.89959	0.0172496	445971.ANASTE_01416	6.7e-65	209.0	COG1028@1|root,COG1028@2|Bacteria,1TP76@1239|Firmicutes,247PV@186801|Clostridia,25VA9@186806|Eubacteriaceae	186801|Clostridia	IQ	3-oxoacyl-[acyl-carrier protein] reductase (EC 1.1.1.100)	Psort location Cytoplasmic, score	-	-	1.1.1.100,1.1.1.6	ko:K00059,ko:K22251	ko00061,ko00333,ko00561,ko00780,ko01040,ko01100,ko01130,ko01212,map00061,map00333,map00561,map00780,map01040,map01100,map01130,map01212	M00083,M00572	R01034,R04533,R04534,R04536,R04543,R04566,R04953,R04964,R07759,R07763,R10116,R10120,R11671	RC00029,RC00117	ko00000,ko00001,ko00002,ko01000,ko01004	-	-	-	adh_short_C2
171	ACIVAZ_00820	5981	7566	10188		7911.67	2124.69	3.89827	3.3273	0.0466097	1033810.HLPCO_002745	1.72e-99	298.0	COG0668@1|root,COG0668@2|Bacteria,2NP91@2323|unclassified Bacteria	2|Bacteria	M	Small-conductance mechanosensitive channel	Mechanosensitive ion channel	mscS	-	-	ko:K03442	-	-	-	-	ko00000,ko02000	1.A.23.2	-	-	MS_channel,TM_helix
172	ACIVAZ_00825	724	1088	780		864	196	2.93651	2.29226	0.00509005	428125.CLOLEP_00061	4.93e-82	263.0	COG0628@1|root,COG0628@2|Bacteria,1TQ84@1239|Firmicutes,248FS@186801|Clostridia,3WGFR@541000|Ruminococcaceae	186801|Clostridia	S	Permease	Psort location CytoplasmicMembrane, score	-	-	-	-	-	-	-	-	-	-	-	-	AI-2E_transport
173	ACIVAZ_00830	4762	5035	5223		5006.67	231.802	3.69955	2.36512	0.0294956	1347392.CCEZ01000007_gene2064	1.89e-189	541.0	COG2308@1|root,COG2308@2|Bacteria,1TNYM@1239|Firmicutes,249IQ@186801|Clostridia,36FG6@31979|Clostridiaceae	186801|Clostridia	E	OrfE protein	Glutathionylspermidine synthase preATP-grasp	-	-	-	-	-	-	-	-	-	-	-	-	CP_ATPgrasp_2,GSP_synth
174	ACIVAZ_00835	1030	1363	1149		1180.67	168.743	3.07213	2.22723	0.00695562	138119.DSY3067	5.47e-112	340.0	COG5438@1|root,COG5438@2|Bacteria,1TPEV@1239|Firmicutes,249SW@186801|Clostridia,261JN@186807|Peptococcaceae	186801|Clostridia	S	FIG00589442: hypothetical protein	PFAM YibE	-	-	-	-	-	-	-	-	-	-	-	-	YibE_F
175		110	253	248		203.667	81.1562	2.30892	1.90932	0.00119985							hypothetical protein
176	ACIVAZ_00845	1289	858	1109		1085.33	216.472	3.03556	2.3354	0.00639398	546262.NEICINOT_03031	6.98e-17	80.9	COG0710@1|root,COG0710@2|Bacteria	2|Bacteria	E	3-dehydroquinate dehydratase I (EC 4.2.1.10)	3-dehydroquinate dehydratase activity	aroD	GO:0000166,GO:0003674,GO:0003824,GO:0003855,GO:0004764,GO:0005488,GO:0006082,GO:0006725,GO:0008150,GO:0008152,GO:0009058,GO:0009423,GO:0009712,GO:0009713,GO:0009987,GO:0016053,GO:0016491,GO:0016614,GO:0016616,GO:0016829,GO:0016835,GO:0016836,GO:0017144,GO:0018958,GO:0019438,GO:0019632,GO:0019752,GO:0032787,GO:0036094,GO:0042537,GO:0043436,GO:0043648,GO:0043650,GO:0044237,GO:0044249,GO:0044281,GO:…	1.1.1.25,4.2.1.10	ko:K03785,ko:K13832	ko00400,ko01100,ko01110,ko01130,ko01230,map00400,map01100,map01110,map01130,map01230	M00022	R02413,R03084	RC00206,RC00848	ko00000,ko00001,ko00002,ko01000	-	-	-	DHquinase_I,Shikimate_DH,Shikimate_dh_N
177	ACIVAZ_00850	5238	4546	4399		4727.67	448.032	3.67465	2.65131	0.0278519	1469948.JPNB01000001_gene1049	1.02e-115	372.0	COG3437@1|root,COG3437@2|Bacteria,1TQ0S@1239|Firmicutes,24800@186801|Clostridia,36E1T@31979|Clostridiaceae	186801|Clostridia	T	FOG: GGDEF domain	Diguanylate cyclase	-	-	-	-	-	-	-	-	-	-	-	-	GGDEF,HD_5,PAS,PAS_9
178	ACIVAZ_00855	681	641	790		704	77.1168	2.84757	1.88715	0.00414745	994573.T472_0201760	3.82e-93	281.0	COG1414@1|root,COG1414@2|Bacteria,1TRMW@1239|Firmicutes,24BQA@186801|Clostridia,36G86@31979|Clostridiaceae	186801|Clostridia	K	Transcriptional regulator, IclR family	transcriptional regulator	-	-	-	-	-	-	-	-	-	-	-	-	HTH_IclR,IclR
179	ACIVAZ_00860	923	872	1055		950	94.4405	2.97772	1.97516	0.0055967	457415.HMPREF1006_02228	3e-199	558.0	COG1312@1|root,COG1312@2|Bacteria,3TC16@508458|Synergistetes	508458|Synergistetes	G	Mannonate dehydratase (EC 4.2.1.8)	Catalyzes the dehydration of D-mannonate	uxuA	-	4.2.1.8	ko:K01686	ko00040,ko01100,map00040,map01100	M00061	R05606	RC00543	ko00000,ko00001,ko00002,ko01000	-	-	-	UxuA
180	ACIVAZ_00865	452	433	600		495	91.4276	2.69461	1.96108	0.00291618	411470.RUMGNA_01050	1.02e-195	548.0	COG0524@1|root,COG0524@2|Bacteria,1TRRY@1239|Firmicutes,248Y3@186801|Clostridia,3XZNP@572511|Blautia	186801|Clostridia	G	2-dehydro-3-deoxygluconate kinase (EC 2.7.1.45)	Psort location Cytoplasmic, score 8.87	-	-	2.7.1.45	ko:K00874	ko00030,ko01100,ko01120,ko01200,map00030,map01100,map01120,map01200	M00061,M00308,M00631	R01541	RC00002,RC00017	ko00000,ko00001,ko00002,ko01000	-	-	-	PfkB
181	ACIVAZ_00870	280	259	413		317.333	83.5125	2.50152	1.92175	0.00186949	1449050.JNLE01000003_gene493	5.34e-124	362.0	COG0800@1|root,COG0800@2|Bacteria,1TS0F@1239|Firmicutes,248GA@186801|Clostridia,36ETT@31979|Clostridiaceae	186801|Clostridia	G	4-Hydroxy-2-oxoglutarate aldolase (EC 4.1.3.16) @ 2-dehydro-3-deoxyphosphogluconate aldolase (EC 4.1.2.14)	2-dehydro-3-deoxyphosphogluconate aldolase 4-hydroxy-2-oxoglutarate aldolase	eda	-	4.1.2.14,4.1.3.42	ko:K01625	ko00030,ko00630,ko01100,ko01120,ko01200,map00030,map00630,map01100,map01120,map01200	M00008,M00061,M00308,M00631	R00470,R05605	RC00307,RC00308,RC00435	ko00000,ko00001,ko00002,ko01000	-	-	-	Aldolase
182	ACIVAZ_00875	84	83	99		88.6667	8.96289	1.94776	0.952448	0.000522359	411461.DORFOR_01320	1.74e-20	87.0	COG0800@1|root,COG0800@2|Bacteria,1TS0F@1239|Firmicutes,248GA@186801|Clostridia,27WJ8@189330|Dorea	186801|Clostridia	G	4-hydroxy-2-oxoglutarate aldolase/2-dehydro-3-deoxyphosphogluconate aldolase	KDPG and KHG aldolase	eda	-	4.1.2.14,4.1.3.42	ko:K01625	ko00030,ko00630,ko01100,ko01120,ko01200,map00030,map00630,map01100,map01120,map01200	M00008,M00061,M00308,M00631	R00470,R05605	RC00307,RC00308,RC00435	ko00000,ko00001,ko00002,ko01000	-	-	-	Aldolase
183	ACIVAZ_00880	501	364	504		456.333	79.9771	2.65928	1.90297	0.00268838	1235797.C816_04137	3.78e-103	311.0	COG0111@1|root,COG0111@2|Bacteria,1V410@1239|Firmicutes,24DKH@186801|Clostridia,2N77F@216572|Oscillospiraceae	186801|Clostridia	EH	D-3-phosphoglycerate dehydrogenase (EC 1.1.1.95)	D-isomer specific 2-hydroxyacid dehydrogenase, catalytic domain	serA	-	1.1.1.399,1.1.1.95	ko:K00058	ko00260,ko00680,ko01100,ko01120,ko01130,ko01200,ko01230,map00260,map00680,map01100,map01120,map01130,map01200,map01230	M00020	R01513	RC00031	ko00000,ko00001,ko00002,ko01000,ko04147	-	-	-	2-Hacid_dh,2-Hacid_dh_C
184	ACIVAZ_00885	494	369	582		481.667	107.034	2.68275	2.02952	0.00283763	411468.CLOSCI_02487	8.14e-176	508.0	COG1070@1|root,COG1070@2|Bacteria,1TQ1I@1239|Firmicutes,24EU0@186801|Clostridia,222J9@1506553|Lachnoclostridium	186801|Clostridia	G	Gluconokinase (EC 2.7.1.12)	FGGY family of carbohydrate kinases, C-terminal domain	-	-	-	-	-	-	-	-	-	-	-	-	FGGY_C,FGGY_N
185	ACIVAZ_00890	496	405	568		489.667	81.6844	2.6899	1.91214	0.00288476	696369.KI912183_gene1371	1.12e-134	400.0	COG3875@1|root,COG3875@2|Bacteria,1TQ1C@1239|Firmicutes,247PH@186801|Clostridia,261WJ@186807|Peptococcaceae	186801|Clostridia	S	Transcriptional regulator	conserved protein (DUF2088)	-	-	-	-	-	-	-	-	-	-	-	-	DUF2088
186	ACIVAZ_00895	454	302	511		422.333	108.039	2.62566	2.03358	0.00248808	1121289.JHVL01000001_gene1934	1.95e-125	365.0	COG1028@1|root,COG1028@2|Bacteria,1TQ3V@1239|Firmicutes,24ARQ@186801|Clostridia,36DXG@31979|Clostridiaceae	186801|Clostridia	IQ	D-mannonate oxidoreductase (EC 1.1.1.57)	Belongs to the short-chain dehydrogenases reductases (SDR) family	-	-	-	-	-	-	-	-	-	-	-	-	adh_short,adh_short_C2
187		28	11	9		16	10.4403	1.20412	1.01871	9.42602e-05							hypothetical protein
188	ACIVAZ_00900	346	322	381		349.667	29.6704	2.54365	1.47232	0.00205998	305900.GV64_24175	7.46e-90	278.0	COG1063@1|root,COG1063@2|Bacteria,1MWX0@1224|Proteobacteria,1SYGT@1236|Gammaproteobacteria,1XJF7@135619|Oceanospirillales	135619|Oceanospirillales	C	Starvation sensing protein RspB	alcohol dehydrogenase	-	-	1.1.1.380	ko:K08322	ko00040,ko01100,map00040,map01100	-	R10848	RC00085	ko00000,ko00001,ko01000	-	-	-	ADH_N,ADH_zinc_N
189	ACIVAZ_00910	336	192	293		273.667	73.9211	2.43722	1.86877	0.00161224	240302.BN982_00754	2.91e-199	564.0	COG1593@1|root,COG1593@2|Bacteria,1TPNU@1239|Firmicutes,4H9WK@91061|Bacilli,3NEQE@45667|Halobacillus	91061|Bacilli	G	TRAP-type C4-dicarboxylate transport system, large permease component	Tripartite ATP-independent periplasmic transporter, DctM component	-	-	-	-	-	-	-	-	-	-	-	-	DctM
190	ACIVAZ_00915	106	81	154		113.667	37.099	2.05563	1.56936	0.00066964	1121085.AUCI01000004_gene1869	1.48e-21	92.4	COG3090@1|root,COG3090@2|Bacteria,1VE74@1239|Firmicutes,4HM9Z@91061|Bacilli,1ZINE@1386|Bacillus	91061|Bacilli	G	TRAP-type C4-dicarboxylate transport system, small permease component	Tripartite ATP-independent periplasmic transporters, DctQ component	-	-	-	-	-	-	-	-	-	-	-	-	DctQ
191	ACIVAZ_00920	13436	21452	22381		19089.7	4918.2	4.2808	3.69181	0.112462	411468.CLOSCI_02360	7.29e-74	225.0	COG3666@1|root,COG3666@2|Bacteria,1TQQ9@1239|Firmicutes,24AG9@186801|Clostridia	186801|Clostridia	L	Mobile element protein	Transposase	-	-	-	-	-	-	-	-	-	-	-	-	DDE_Tnp_1_6,DUF772
192	ACIVAZ_00925	10397	19082	18600		16026.3	4881.1	4.20483	3.68852	0.0944154	1042156.CXIVA_05700	6.31e-217	616.0	COG3666@1|root,COG3666@2|Bacteria,1TQQ9@1239|Firmicutes,24AG9@186801|Clostridia,36GYN@31979|Clostridiaceae	186801|Clostridia	L	Mobile element protein	Transposase	-	-	-	-	-	-	-	-	-	-	-	-	DDE_Tnp_1,DDE_Tnp_1_6,DUF772
193	ACIVAZ_00930	660	867	662		729.667	118.938	2.86312	2.07532	0.00429866	1121085.AUCI01000004_gene1868	1.13e-141	412.0	COG1638@1|root,COG1638@2|Bacteria,1TP3I@1239|Firmicutes,4HA0S@91061|Bacilli,1ZEHK@1386|Bacillus	91061|Bacilli	G	TRAP-type C4-dicarboxylate transport system, periplasmic component	Bacterial extracellular solute-binding protein, family 7	-	-	-	-	-	-	-	-	-	-	-	-	DctP
194		3465	4821	7214		5166.67	1898.25	3.71321	3.27835	0.0304382							hypothetical protein
195		1453	1856	2277		1862	412.033	3.26998	2.61493	0.0109695							hypothetical protein
196		2829	10252	12480		8520.33	5053.16	3.93046	3.70356	0.0501955							hypothetical protein
197	ACIVAZ_00950	10331	31260	41939		27843.3	16078.6	4.44472	4.20625	0.164032	272558.10175917	4e-62	202.0	COG4509@1|root,COG4509@2|Bacteria,1TRWN@1239|Firmicutes,4HFQW@91061|Bacilli,1ZF96@1386|Bacillus	91061|Bacilli	S	NPQTN specific sortase B	Sortase family	srtB	-	3.4.22.70	ko:K08600	-	-	-	-	ko00000,ko01000,ko01002,ko01011	-	-	-	Sortase
198	ACIVAZ_00955	1575	1926	1569		1690	204.404	3.22789	2.31049	0.00995624	635013.TherJR_2267	1.55e-98	296.0	COG1464@1|root,COG1464@2|Bacteria,1TQAS@1239|Firmicutes,247WV@186801|Clostridia,261P8@186807|Peptococcaceae	186801|Clostridia	M	Methionine ABC transporter substrate-binding protein	Belongs to the nlpA lipoprotein family	metQ	-	-	ko:K02073	ko02010,map02010	M00238	-	-	ko00000,ko00001,ko00002,ko02000	3.A.1.24	-	-	Lipoprotein_9
199	ACIVAZ_00960	3965	3936	4377		4092.67	246.666	3.61201	2.39211	0.024111	635013.TherJR_2268	5.62e-84	255.0	COG2011@1|root,COG2011@2|Bacteria,1TRSY@1239|Firmicutes,24AZ9@186801|Clostridia,261HC@186807|Peptococcaceae	186801|Clostridia	U	Methionine ABC transporter permease protein	PFAM Binding-protein-dependent transport system inner membrane component	metI	-	-	ko:K02072	ko02010,map02010	M00238	-	-	ko00000,ko00001,ko00002,ko02000	3.A.1.24	-	-	BPD_transp_1
200	ACIVAZ_00965	9222	9357	9757		9445.33	278.224	3.97522	2.44439	0.0556449	755731.Clo1100_3203	2.63e-97	294.0	COG1135@1|root,COG1135@2|Bacteria,1TPPN@1239|Firmicutes,248PZ@186801|Clostridia,36DVA@31979|Clostridiaceae	186801|Clostridia	P	Methionine ABC transporter ATP-binding protein	Part of the ABC transporter complex MetNIQ involved in methionine import. Responsible for energy coupling to the transport system	metN	-	-	ko:K02071	ko02010,map02010	M00238	-	-	ko00000,ko00001,ko00002,ko02000	3.A.1.24	-	-	ABC_tran,NIL
201	ACIVAZ_00970	949	1593	1267		1269.67	322.008	3.10369	2.50787	0.00747994	398512.JQKC01000011_gene324	1.61e-48	160.0	COG1959@1|root,COG1959@2|Bacteria,1V3QB@1239|Firmicutes,24JIV@186801|Clostridia,3WJ45@541000|Ruminococcaceae	186801|Clostridia	K	Iron-sulfur cluster regulator IscR	TIGRFAM transcriptional regulator, Rrf2 family	-	-	-	-	-	-	-	-	-	-	-	-	Rrf2
202	ACIVAZ_00975	837	1210	1176		1074.33	206.239	3.03114	2.31437	0.00632918	509191.AEDB02000002_gene1165	4.19e-45	152.0	COG1959@1|root,COG1959@2|Bacteria,1V3QB@1239|Firmicutes,24JIV@186801|Clostridia,3WP33@541000|Ruminococcaceae	186801|Clostridia	K	Iron-sulfur cluster regulator IscR	Transcriptional regulator	-	-	-	-	-	-	-	-	-	-	-	-	Rrf2
203	ACIVAZ_00985	4061	7370	6318		5916.33	1690.67	3.77205	3.22806	0.0348547	1232449.BAHV02000008_gene577	4.8e-47	157.0	COG0692@1|root,COG0692@2|Bacteria,1TPSN@1239|Firmicutes,247N9@186801|Clostridia,2696J@186813|unclassified Clostridiales	186801|Clostridia	L	Uracil-DNA glycosylase, family 1	Excises uracil residues from the DNA which can arise as a result of misincorporation of dUMP residues by DNA polymerase or due to deamination of cytosine	ung	-	3.2.2.27	ko:K03648	ko03410,ko05340,map03410,map05340	-	-	-	ko00000,ko00001,ko01000,ko03400	-	-	-	UDG
204	ACIVAZ_00990	6399	9654	16029		10694	4898.51	4.02914	3.69006	0.0630012	1235793.C809_04731	1.76e-217	622.0	COG5421@1|root,COG5421@2|Bacteria,1TPAA@1239|Firmicutes,2492T@186801|Clostridia,27JDG@186928|unclassified Lachnospiraceae	186801|Clostridia	L	Mobile element protein	Transposase DDE domain	-	-	-	-	-	-	-	-	-	-	-	-	DDE_Tnp_1
205	ACIVAZ_00995	4504	6768	6658		5976.67	1276.55	3.77646	3.10604	0.0352101	903814.ELI_4059	6.83e-104	306.0	COG0692@1|root,COG0692@2|Bacteria,1TPSN@1239|Firmicutes,247N9@186801|Clostridia,25VRH@186806|Eubacteriaceae	186801|Clostridia	L	Uracil-DNA glycosylase, family 1	Excises uracil residues from the DNA which can arise as a result of misincorporation of dUMP residues by DNA polymerase or due to deamination of cytosine	ung	-	3.2.2.27	ko:K03648	ko03410,ko05340,map03410,map05340	-	-	-	ko00000,ko00001,ko01000,ko03400	-	-	-	UDG
206	ACIVAZ_01000	8681	14455	13628		12254.7	3122.39	4.0883	3.49449	0.0721955	931626.Awo_c08060	8.92e-128	385.0	COG3855@1|root,COG3855@2|Bacteria,1TPFU@1239|Firmicutes,248ZC@186801|Clostridia,25VED@186806|Eubacteriaceae	186801|Clostridia	G	Fructose-1,6-bisphosphatase, Bacillus type (EC 3.1.3.11)	D-fructose-1,6-bisphosphate 1-phosphohydrolase class 3	fbp	-	3.1.3.11	ko:K04041	ko00010,ko00030,ko00051,ko00680,ko00710,ko01100,ko01110,ko01120,ko01130,ko01200,map00010,map00030,map00051,map00680,map00710,map01100,map01110,map01120,map01130,map01200	M00003,M00165,M00167	R00762,R04780	RC00017	ko00000,ko00001,ko00002,ko01000	-	-	-	FBPase_2
207	ACIVAZ_01005	7182	13038	12356		10858.7	3202.29	4.03578	3.50546	0.0639713	37659.JNLN01000001_gene308	6.82e-131	395.0	COG3855@1|root,COG3855@2|Bacteria,1TPFU@1239|Firmicutes,248ZC@186801|Clostridia,36E9Y@31979|Clostridiaceae	186801|Clostridia	G	Fructose-1,6-bisphosphatase, Bacillus type (EC 3.1.3.11)	D-fructose-1,6-bisphosphate 1-phosphohydrolase class 3	fbp	-	3.1.3.11	ko:K04041	ko00010,ko00030,ko00051,ko00680,ko00710,ko01100,ko01110,ko01120,ko01130,ko01200,map00010,map00030,map00051,map00680,map00710,map01100,map01110,map01120,map01130,map01200	M00003,M00165,M00167	R00762,R04780	RC00017	ko00000,ko00001,ko00002,ko01000	-	-	-	FBPase_2
208	ACIVAZ_01010	912	555	970		812.333	224.736	2.90973	2.35167	0.00478567	1536775.H70737_04100	1.04e-106	334.0	COG0189@1|root,COG2918@1|root,COG0189@2|Bacteria,COG2918@2|Bacteria,1TPGX@1239|Firmicutes,4HAMJ@91061|Bacilli,26T0X@186822|Paenibacillaceae	91061|Bacilli	HJ	Glutathione biosynthesis bifunctional protein gshF (EC 6.3.2.2)(EC 6.3.2.3)	Glutathione biosynthesis bifunctional protein GshAB	gshF	-	6.3.2.2	ko:K01919	ko00270,ko00480,ko01100,map00270,map00480,map01100	M00118	R00894,R10993	RC00064,RC00090	ko00000,ko00001,ko00002,ko01000	-	-	-	Dala_Dala_lig_C,GARS_A,Glu_cys_ligase,RimK
209	ACIVAZ_01015	3130	3519	3587		3412	246.575	3.53301	2.39195	0.020101	1121289.JHVL01000067_gene334	2.27e-180	522.0	COG0513@1|root,COG0513@2|Bacteria,1TPAP@1239|Firmicutes,247IT@186801|Clostridia,36DXA@31979|Clostridiaceae	186801|Clostridia	L	DEAD-box ATP-dependent RNA helicase CshA (EC 3.6.4.13)	Belongs to the DEAD box helicase family	cshA	-	3.6.4.13	ko:K05592	ko03018,map03018	-	-	-	ko00000,ko00001,ko01000,ko03009,ko03019	-	-	-	DEAD,DbpA,Helicase_C
210		1022	1208	1212		1147.33	108.56	3.05969	2.03567	0.00675924	909663.KI867150_gene1686	2.91e-16	75.5	COG0513@1|root,COG0513@2|Bacteria,1MU49@1224|Proteobacteria,42MGZ@68525|delta/epsilon subdivisions,2WIY6@28221|Deltaproteobacteria	28221|Deltaproteobacteria	L	Cold-shock DEAD-box protein A	Belongs to the DEAD box helicase family	-	-	3.6.4.13	ko:K05592	ko03018,map03018	-	-	-	ko00000,ko00001,ko01000,ko03009,ko03019	-	-	-	DEAD,DbpA,Helicase_C
211	ACIVAZ_01025	1799	2726	3384		2636.33	796.295	3.421	2.90107	0.0155313	645991.Sgly_0956	1.64e-67	213.0	COG0637@1|root,COG0637@2|Bacteria,1UW2W@1239|Firmicutes,25M3W@186801|Clostridia,2664X@186807|Peptococcaceae	186801|Clostridia	S	Hydrolase, haloacid dehalogenase-like family	Haloacid dehalogenase-like hydrolase	-	-	-	-	-	-	-	-	-	-	-	-	HAD_2
212	ACIVAZ_01030	2492	2984	3463		2979.67	485.515	3.47417	2.6862	0.017554	324057.Pjdr2_6223	3.53e-114	345.0	COG0246@1|root,COG0246@2|Bacteria,1TPZU@1239|Firmicutes,4H9S3@91061|Bacilli,26RRQ@186822|Paenibacillaceae	91061|Bacilli	G	Mannitol-1-phosphate 5-dehydrogenase (EC 1.1.1.17)	Mannitol-1-phosphate	mtlD	GO:0003674,GO:0003824,GO:0005575,GO:0005622,GO:0005623,GO:0005737,GO:0005829,GO:0005975,GO:0006059,GO:0006066,GO:0008150,GO:0008152,GO:0008926,GO:0009056,GO:0009987,GO:0016052,GO:0016491,GO:0016614,GO:0016616,GO:0019400,GO:0019405,GO:0019407,GO:0019592,GO:0019594,GO:0019751,GO:0044237,GO:0044238,GO:0044248,GO:0044262,GO:0044275,GO:0044281,GO:0044282,GO:0044424,GO:0044444,GO:0044464,GO:0046164,GO:…	1.1.1.17	ko:K00009	ko00051,map00051	-	R02703	RC00085	ko00000,ko00001,ko01000	-	-	-	Mannitol_dh,Mannitol_dh_C
213	ACIVAZ_01035	231	219	239		229.667	10.0664	2.3611	1.00288	0.00135303	333138.LQ50_17485	2.21e-45	152.0	COG4668@1|root,COG4668@2|Bacteria,1V77P@1239|Firmicutes,4HIM2@91061|Bacilli,1ZETZ@1386|Bacillus	91061|Bacilli	G	PTS system, mannitol-specific IIA component (EC 2.7.1.69)	COG4668 Mannitol fructose-specific phosphotransferase system, IIA domain	mtlF	GO:0003674,GO:0003824,GO:0005215,GO:0005575,GO:0005623,GO:0005886,GO:0006810,GO:0008150,GO:0008643,GO:0009401,GO:0015144,GO:0016020,GO:0016740,GO:0016772,GO:0016773,GO:0022804,GO:0022857,GO:0034219,GO:0044464,GO:0051179,GO:0051234,GO:0055085,GO:0071702,GO:0071944,GO:0090563	2.7.1.197	ko:K02798	ko00051,ko02060,map00051,map02060	M00274	R02704	RC00017,RC03206	ko00000,ko00001,ko00002,ko01000,ko02000	4.A.2.1.12,4.A.2.1.2,4.A.2.1.24,4.A.2.1.5	-	-	PTS_EIIA_2
214		999	1071	1460		1176.67	248.001	3.07065	2.39445	0.00693205							Mannitol operon activator, BglG family
215		2945	4804	6135		4628	1602.27	3.66539	3.20473	0.0272648							Mannitol operon activator, BglG family
216	ACIVAZ_01050	1755	3482	3842		3026.33	1115.62	3.48092	3.04752	0.0178289	1200792.AKYF01000027_gene644	2.32e-232	652.0	COG2213@1|root,COG2213@2|Bacteria,1TPE3@1239|Firmicutes,4HAVV@91061|Bacilli,26UDH@186822|Paenibacillaceae	91061|Bacilli	G	PTS system, mannitol-specific IIB component (EC 2.7.1.69) / PTS system, mannitol-specific IIC component (EC 2.7.1.69)	CmtA with CmtB possibly forms the mannitol-like permease component of the cryptic mannitol phosphotransferase system, which phosphorylates and transports various carbohydrates and polyhydric alcohols in Escherichia coli	mtlA	GO:0003674,GO:0003824,GO:0005215,GO:0005575,GO:0005623,GO:0005886,GO:0006810,GO:0008150,GO:0008643,GO:0009401,GO:0015144,GO:0016020,GO:0016740,GO:0016772,GO:0016773,GO:0022804,GO:0022857,GO:0034219,GO:0044464,GO:0051179,GO:0051234,GO:0055085,GO:0071702,GO:0071944,GO:0090563	2.7.1.197	ko:K02798,ko:K02799,ko:K02800	ko00051,ko02060,map00051,map02060	M00274	R02704	RC00017,RC03206	ko00000,ko00001,ko00002,ko01000,ko02000	4.A.2.1.12,4.A.2.1.2,4.A.2.1.24,4.A.2.1.5	-	-	PTS_EIIA_2,PTS_EIIC,PTS_IIB
217		2279	3500	6088		3955.67	1944.95	3.59722	3.28891	0.0233039							hypothetical protein
218	ACIVAZ_01060	1092	1422	2455		1656.33	711.074	3.21915	2.85191	0.0097579	645991.Sgly_0521	4.4e-14	67.0	2DQDT@1|root,3366R@2|Bacteria,1VEWW@1239|Firmicutes,24S4Q@186801|Clostridia,2668X@186807|Peptococcaceae	186801|Clostridia	K	CRO repressor-like DNA-binding protein	SPTR CRO repressor-like DNA-binding protein	-	-	-	-	-	-	-	-	-	-	-	-	HTH_3
219	ACIVAZ_01065	561	915	1112		862.667	279.203	2.93584	2.44592	0.0050822	1347368.HG964403_gene4793	4.52e-20	86.3	COG1396@1|root,COG1396@2|Bacteria,1UWQB@1239|Firmicutes,4I1HE@91061|Bacilli	91061|Bacilli	K	hypothetical protein	Helix-turn-helix XRE-family like proteins	-	-	-	-	-	-	-	-	-	-	-	-	HTH_3
220	ACIVAZ_01070	469	860	1458		929	498.097	2.96802	2.69731	0.00547298	1195236.CTER_1221	1.05e-47	160.0	COG2003@1|root,COG2003@2|Bacteria,1TQ3K@1239|Firmicutes,2498Z@186801|Clostridia,3WJ3Y@541000|Ruminococcaceae	186801|Clostridia	L	DNA repair protein RadC	Belongs to the UPF0758 family	radC	-	-	ko:K03630	-	-	-	-	ko00000	-	-	-	HHH,RadC
221	ACIVAZ_01075	500	889	1342		910.333	421.405	2.9592	2.6247	0.00536301	931626.Awo_c18540	2.36e-42	145.0	COG2003@1|root,COG2003@2|Bacteria,1TQ3K@1239|Firmicutes,2498Z@186801|Clostridia,25WDH@186806|Eubacteriaceae	186801|Clostridia	E	DNA repair protein RadC	Belongs to the UPF0758 family	radC	-	-	ko:K03630	-	-	-	-	ko00000	-	-	-	HHH,RadC
222	ACIVAZ_01080	2120	1634	2479		2077.67	424.088	3.31758	2.62746	0.0122401	931626.Awo_c33910	1.09e-58	187.0	2DS8H@1|root,32USH@2|Bacteria,1W2Z8@1239|Firmicutes	1239|Firmicutes	S	redox family protein	Putative redox-active protein (C_GCAxxG_C_C)	-	-	-	-	-	-	-	-	-	-	-	-	C_GCAxxG_C_C
223	ACIVAZ_01085	6675	9766	13329		9923.33	3329.79	3.99666	3.52242	0.058461	1410668.JNKC01000001_gene2035	1.38e-73	235.0	COG1295@1|root,COG1295@2|Bacteria,1U7HM@1239|Firmicutes,24A2Q@186801|Clostridia,36ESU@31979|Clostridiaceae	186801|Clostridia	S	Ribonuclease BN (EC 3.1.-.-)	Belongs to the UPF0761 family	yihY	-	-	ko:K07058	-	-	-	-	ko00000	-	-	-	Virul_fac_BrkB
224	ACIVAZ_01090	14635	12778	21793		16402	4760.18	4.2149	3.67762	0.0966285	994573.T472_0214410	6.04e-165	476.0	COG1600@1|root,COG1600@2|Bacteria,1TS60@1239|Firmicutes,24E6X@186801|Clostridia,36HJH@31979|Clostridiaceae	186801|Clostridia	C	Tetrachloroethene reductive dehalogenase PceA (EC 1.97.1.8)	Catalyzes the conversion of epoxyqueuosine (oQ) to queuosine (Q), which is a hypermodified base found in the wobble positions of tRNA(Asp), tRNA(Asn), tRNA(His) and tRNA(Tyr)	-	-	-	-	-	-	-	-	-	-	-	-	Fer4,Fer4_7
225		80	56	88		74.6667	16.6533	1.87313	1.2215	0.000439881							hypothetical protein
226		2558	1814	2788		2386.67	509.102	3.37779	2.70681	0.0140605							hypothetical protein
227	ACIVAZ_01100	832	643	889		788	128.767	2.89653	2.10981	0.00464232	171693.BN988_02913	2.32e-47	171.0	COG1511@1|root,COG1511@2|Bacteria,1TRMJ@1239|Firmicutes,4HB2N@91061|Bacilli,23JRK@182709|Oceanobacillus	91061|Bacilli	S	hypothetical protein	domain protein	-	-	-	-	-	-	-	-	-	-	-	-	-
228	ACIVAZ_01105	9510	7862	11821		9731	1988.73	3.98816	3.29858	0.0573279	702450.CUW_0001	5.13e-218	633.0	COG1033@1|root,COG1033@2|Bacteria,1VSWA@1239|Firmicutes,3VP1B@526524|Erysipelotrichia	526524|Erysipelotrichia	S	hypothetical protein	MMPL family	-	-	-	-	-	-	-	-	-	-	-	-	MMPL
229	ACIVAZ_01110	6769	7905	10722		8465.33	2035.2	3.92764	3.30861	0.0498715	243275.TDE_1669	2.64e-149	435.0	COG1168@1|root,COG1168@2|Bacteria,2J65Q@203691|Spirochaetes	203691|Spirochaetes	E	Aspartate aminotransferase (EC 2.6.1.1)	Bifunctional PLP-dependent enzyme with beta-cystathionase and maltose regulon repressor activities	malY	-	4.4.1.8	ko:K00842,ko:K14155	ko00270,ko00450,ko01100,ko01110,ko01230,map00270,map00450,map01100,map01110,map01230	-	R00782,R01286,R02408,R04941	RC00056,RC00069,RC00382,RC00488,RC00710,RC01245,RC02303	ko00000,ko00001,ko01000,ko01007	-	-	-	Aminotran_1_2
230	ACIVAZ_01115	1617	1840	1922		1793	157.839	3.25358	2.19821	0.010563	1158608.I583_02703	9.33e-33	127.0	COG4658@1|root,COG4658@2|Bacteria,1TQAY@1239|Firmicutes,4HCZM@91061|Bacilli,4B0A7@81852|Enterococcaceae	91061|Bacilli	U	Electron transport complex protein RnfD	Part of a membrane complex involved in electron transport	-	-	-	ko:K03614	-	-	-	-	ko00000	-	-	-	NQR2_RnfD_RnfE
231	ACIVAZ_01120	1863	1224	1881		1656	374.231	3.21906	2.57314	0.00975593	411467.BACCAP_00147	6.56e-25	104.0	COG4658@1|root,COG4658@2|Bacteria,1TQAY@1239|Firmicutes,247TM@186801|Clostridia,267SG@186813|unclassified Clostridiales	186801|Clostridia	C	Electron transport complex protein RnfD	Part of a membrane complex involved in electron transport	rnfD	-	-	ko:K03614	-	-	-	-	ko00000	-	-	-	NQR2_RnfD_RnfE
232	ACIVAZ_01125	2228	1854	2466		2182.67	308.508	3.33899	2.48927	0.0128587	562743.JH976434_gene1963	3.11e-39	145.0	COG4656@1|root,COG4656@2|Bacteria,1TPCC@1239|Firmicutes,4HEM2@91061|Bacilli	91061|Bacilli	C	Electron transport complex protein RnfC	Belongs to the 4Fe4S bacterial-type ferredoxin family. RnfC subfamily	-	-	-	ko:K03615	-	-	-	-	ko00000	-	-	-	Complex1_51K,Fer4_10,RnfC_N,SLBB
233	ACIVAZ_01130	3536	3639	5262		4145.67	968.144	3.61759	2.98594	0.0244232	562743.JH976434_gene1963	2.64e-62	209.0	COG4656@1|root,COG4656@2|Bacteria,1TPCC@1239|Firmicutes,4HEM2@91061|Bacilli	91061|Bacilli	C	Electron transport complex protein RnfC	Belongs to the 4Fe4S bacterial-type ferredoxin family. RnfC subfamily	-	-	-	ko:K03615	-	-	-	-	ko00000	-	-	-	Complex1_51K,Fer4_10,RnfC_N,SLBB
234		4482	3315	5274		4357	985.464	3.63919	2.99364	0.0256682							Phosphate regulon sensor protein PhoR (SphS) (EC 2.7.13.3)
235	ACIVAZ_01140	548	393	570		503.667	96.4693	2.70214	1.98439	0.00296723	858215.Thexy_1128	2.14e-15	73.6	COG0745@1|root,COG0745@2|Bacteria,1U3FH@1239|Firmicutes,248BR@186801|Clostridia,42G5A@68295|Thermoanaerobacterales	186801|Clostridia	K	Response regulators consisting of a CheY-like receiver domain and a HTH DNA-binding domain	Two component transcriptional regulator, winged helix family	-	-	-	ko:K02483,ko:K18344	ko01502,ko02020,map01502,map02020	M00651,M00656	-	-	ko00000,ko00001,ko00002,ko01504,ko02022	-	-	-	Response_reg,Trans_reg_C
236	ACIVAZ_01145	2213	1852	2800		2288.33	478.469	3.35952	2.67985	0.0134812	663278.Ethha_0542	9.37e-50	168.0	COG0745@1|root,COG0745@2|Bacteria,1U3FH@1239|Firmicutes,248BR@186801|Clostridia,3WPDA@541000|Ruminococcaceae	186801|Clostridia	T	Two-component response regulator SA14-24	Transcriptional regulatory protein, C terminal	-	-	-	ko:K02483	-	-	-	-	ko00000,ko02022	-	-	-	Response_reg,Trans_reg_C
237	ACIVAZ_01150	1552	1121	1489		1387.33	232.792	3.14218	2.36697	0.00817315	1347392.CCEZ01000008_gene2232	1.78e-98	300.0	COG4607@1|root,COG4607@2|Bacteria,1UXCZ@1239|Firmicutes,2490M@186801|Clostridia,36F0G@31979|Clostridiaceae	186801|Clostridia	P	Uncharacterized iron compound ABC uptake transporter, substrate-binding protein	Periplasmic binding protein	-	-	-	ko:K02016	ko02010,map02010	M00240	-	-	ko00000,ko00001,ko00002,ko02000	3.A.1.14	-	-	Peripla_BP_2
238	ACIVAZ_01155	264	329	282		291.667	33.5609	2.46489	1.52583	0.00171829	1499689.CCNN01000007_gene2250	1.55e-122	355.0	COG4604@1|root,COG4604@2|Bacteria,1UHP5@1239|Firmicutes,25EJF@186801|Clostridia,36UVH@31979|Clostridiaceae	186801|Clostridia	P	Uncharacterized iron compound ABC uptake transporter, ATP-binding protein	ABC transporter	-	-	3.6.3.34	ko:K02013	ko02010,map02010	M00240	-	-	ko00000,ko00001,ko00002,ko01000,ko02000	3.A.1.14	-	-	ABC_tran
239	ACIVAZ_01160	731	690	813		744.667	62.6285	2.87196	1.79677	0.00438703	1042163.BRLA_c019690	1.79e-113	338.0	COG4605@1|root,COG4605@2|Bacteria,1TP3V@1239|Firmicutes,4HAHE@91061|Bacilli,26R5K@186822|Paenibacillaceae	91061|Bacilli	P	Uncharacterized iron compound ABC uptake transporter, permease protein	Belongs to the binding-protein-dependent transport system permease family. FecCD subfamily	yclO	-	-	ko:K02015	ko02010,map02010	M00240	-	-	ko00000,ko00001,ko00002,ko02000	3.A.1.14	-	-	FecCD
240	ACIVAZ_01165	349	1454	445		749.333	612.144	2.87468	2.78685	0.00441452	1347086.CCBA010000009_gene1408	1.03e-125	369.0	COG4606@1|root,COG4606@2|Bacteria,1TSQX@1239|Firmicutes,4H9P2@91061|Bacilli,1ZB32@1386|Bacillus	91061|Bacilli	P	Uncharacterized iron compound ABC uptake transporter, permease protein	Belongs to the binding-protein-dependent transport system permease family. FecCD subfamily	yclN	-	-	ko:K02015	ko02010,map02010	M00240	-	-	ko00000,ko00001,ko00002,ko02000	3.A.1.14	-	-	FecCD
241	ACIVAZ_01170	4397	5939	4545		4960.33	850.775	3.69551	2.92981	0.0292226	240302.BN982_03014	5.19e-143	439.0	COG0768@1|root,COG0768@2|Bacteria,1TQHY@1239|Firmicutes,4H9MT@91061|Bacilli,3NE09@45667|Halobacillus	91061|Bacilli	M	Penicillin-binding protein 3	NTF2-like N-terminal transpeptidase domain	pbpC	-	3.4.16.4	ko:K02545,ko:K21467	ko00550,ko01100,ko01501,map00550,map01100,map01501	M00625	-	-	ko00000,ko00001,ko00002,ko01000,ko01011,ko01504	-	-	-	MecA_N,PBP_dimer,Transpeptidase
242		611	946	791		782.667	167.655	2.89358	2.22442	0.0046109	1541065.JRFE01000008_gene5041	7.06e-21	93.2	COG0517@1|root,COG1994@1|root,COG0517@2|Bacteria,COG1994@2|Bacteria,1G05Y@1117|Cyanobacteria,3VJ7A@52604|Pleurocapsales	1117|Cyanobacteria	S	membrane endopeptidase, M50 family	Belongs to the peptidase M50B family	-	-	-	ko:K06402	-	-	-	-	ko00000,ko01000,ko01002	-	-	-	CBS,Peptidase_M50
243	ACIVAZ_01180	2837	3505	3014		3118.67	346.081	3.49397	2.53918	0.0183729	1286171.EAL2_c16840	6.76e-78	248.0	COG0517@1|root,COG1994@1|root,COG0517@2|Bacteria,COG1994@2|Bacteria,1TTWC@1239|Firmicutes,258TB@186801|Clostridia,25Z9V@186806|Eubacteriaceae	186801|Clostridia	S	hypothetical protein	Peptidase family M50	-	-	-	-	-	-	-	-	-	-	-	-	-
244	ACIVAZ_01185	1087	2679	2281		2015.67	828.503	3.30442	2.91829	0.0118748	1123075.AUDP01000003_gene558	2.02e-148	438.0	COG0471@1|root,COG0471@2|Bacteria,1TSP2@1239|Firmicutes,24DU3@186801|Clostridia,3WK0T@541000|Ruminococcaceae	186801|Clostridia	P	Sodium-dependent transporter	Sodium:sulfate symporter transmembrane region	-	-	-	ko:K14445	-	-	-	-	ko00000,ko02000	2.A.47.1	-	-	Na_sulph_symp
245		3190	3675	5227		4030.67	1064.06	3.60538	3.02696	0.0237457							Transcriptional regulator, TetR family
246	ACIVAZ_01195	6252	8141	9848		8080.33	1798.77	3.90743	3.25498	0.0476034	1230341.MJ3_10970	1.68e-08	60.5	COG1309@1|root,COG1309@2|Bacteria,1V6TA@1239|Firmicutes,4HFMX@91061|Bacilli	91061|Bacilli	K	hypothetical protein	Transcriptional regulator	yttP	-	-	-	-	-	-	-	-	-	-	-	TetR_N
247	ACIVAZ_01200	27955	23189	24704		25282.7	2435.12	4.40282	3.38652	0.148947	350688.Clos_0277	0.0	1352.0	COG0493@1|root,COG3383@1|root,COG0493@2|Bacteria,COG3383@2|Bacteria,1TQ1A@1239|Firmicutes,248EK@186801|Clostridia,36E1P@31979|Clostridiaceae	186801|Clostridia	C	Formate dehydrogenase-O, major subunit (EC 1.2.1.2)	glutamate synthase (NADPH), homotetrameric	gltA	-	1.17.1.9,1.4.1.13,1.4.1.14	ko:K00123,ko:K00266	ko00250,ko00630,ko00680,ko00910,ko01100,ko01110,ko01120,ko01130,ko01200,ko01230,map00250,map00630,map00680,map00910,map01100,map01110,map01120,map01130,map01200,map01230	-	R00093,R00114,R00248,R00519	RC00006,RC00010,RC02796,RC02799	ko00000,ko00001,ko01000	-	-	-	Fer2_4,Fer4,Fer4_20,Molybdop_Fe4S4,Molybdopterin,Pyr_redox_2
248	ACIVAZ_01205	5329	5803	5807		5646.33	274.826	3.75177	2.43906	0.033264	1123288.SOV_1c07750	6.68e-278	773.0	COG1894@1|root,COG1894@2|Bacteria,1TQB0@1239|Firmicutes,4H266@909932|Negativicutes	1239|Firmicutes	C	NAD-reducing hydrogenase subunit HoxF (EC 1.12.1.2)	NADH dehydrogenase	nuoF2	-	1.6.5.3	ko:K00335	ko00190,ko01100,map00190,map01100	M00144	R11945	RC00061	ko00000,ko00001,ko00002,ko01000	3.D.1	-	-	2Fe-2S_thioredx,Complex1_51K,Fer4,NADH_4Fe-4S,SLBB
249	ACIVAZ_01210	1080	976	1198		1084.67	111.074	3.0353	2.04561	0.00639006	931626.Awo_c26990	1.72e-13	68.2	COG3411@1|root,COG3411@2|Bacteria,1V6DT@1239|Firmicutes,24M31@186801|Clostridia,25X30@186806|Eubacteriaceae	186801|Clostridia	C	NAD-reducing hydrogenase subunit HoxF (EC 1.12.1.2)	Ferredoxin	-	-	1.12.1.3	ko:K17992	-	-	-	-	ko00000,ko01000	-	-	-	2Fe-2S_thioredx
250	ACIVAZ_01215	605	573	500		559.333	53.8176	2.74767	1.73092	0.00329518	350688.Clos_0275	2.22e-70	217.0	COG1905@1|root,COG1905@2|Bacteria,1V737@1239|Firmicutes,24I29@186801|Clostridia,36K0A@31979|Clostridiaceae	186801|Clostridia	C	NAD-reducing hydrogenase subunit HoxE (EC 1.12.1.2)	PFAM NADH dehydrogenase (ubiquinone) 24 kDa subunit	nuoE	-	1.6.5.3	ko:K00334	ko00190,ko01100,map00190,map01100	M00144	R11945	RC00061	ko00000,ko00001,ko00002,ko01000	3.D.1	-	-	2Fe-2S_thioredx
251	ACIVAZ_01220	594	662	679		645	44.9778	2.80956	1.653	0.00379987	272563.CD630_34850	2.48e-63	205.0	COG2890@1|root,COG2890@2|Bacteria,1TSMA@1239|Firmicutes,24838@186801|Clostridia,25RFP@186804|Peptostreptococcaceae	186801|Clostridia	J	Protein-N(5)-glutamine methyltransferase PrmC, methylates polypeptide chain release factors RF1 and RF2	Methylates the class 1 translation termination release factors RF1 PrfA and RF2 PrfB on the glutamine residue of the universally conserved GGQ motif	prmC	-	2.1.1.297	ko:K02493	-	-	R10806	RC00003,RC03279	ko00000,ko01000,ko03012	-	-	-	MTS,Methyltransf_31
252		41	43	30		38	7	1.57978	0.845098	0.000223868							hypothetical protein
253	ACIVAZ_01225	752	1065	835		884	162.151	2.94645	2.20992	0.00520788	1121335.Clst_2187	9.75e-39	129.0	COG0254@1|root,COG0254@2|Bacteria,1VEGU@1239|Firmicutes,24QNZ@186801|Clostridia	186801|Clostridia	J	LSU ribosomal protein L31p @ LSU ribosomal protein L31p, zinc-dependent	50S ribosomal protein L31	rpmE	-	-	ko:K02909	ko03010,map03010	M00178	-	-	br01610,ko00000,ko00001,ko00002,ko03011	-	-	-	Ribosomal_L31
254		2101	2265	2272		2212.67	96.7695	3.34492	1.98574	0.0130354	931626.Awo_c13060	2.61e-122	367.0	COG1158@1|root,COG1158@2|Bacteria,1TPHZ@1239|Firmicutes,247YK@186801|Clostridia,25V0W@186806|Eubacteriaceae	186801|Clostridia	K	Transcription termination factor Rho	Facilitates transcription termination by a mechanism that involves Rho binding to the nascent RNA, activation of Rho's RNA-dependent ATPase activity, and release of the mRNA from the DNA template	rho	-	-	ko:K03628	ko03018,map03018	-	-	-	ko00000,ko00001,ko03019,ko03021	-	-	-	ATP-synt_ab,Rho_N,Rho_RNA_bind
255		886	1064	1014		988	91.8041	2.99476	1.96286	0.00582057	445971.ANASTE_01392	5.28e-84	266.0	COG1158@1|root,COG1158@2|Bacteria,1TPHZ@1239|Firmicutes,247YK@186801|Clostridia,25V0W@186806|Eubacteriaceae	186801|Clostridia	K	Transcription termination factor Rho	Facilitates transcription termination by a mechanism that involves Rho binding to the nascent RNA, activation of Rho's RNA-dependent ATPase activity, and release of the mRNA from the DNA template	rho	-	-	ko:K03628	ko03018,map03018	-	-	-	ko00000,ko00001,ko03019,ko03021	-	-	-	ATP-synt_ab,Rho_N,Rho_RNA_bind
256		32	30	34		32	2	1.50515	0.30103	0.00018852							hypothetical protein
257	ACIVAZ_01240	4279	3756	3897		3977.33	270.596	3.59959	2.43232	0.0234315	931626.Awo_c29740	2.24e-293	812.0	COG0504@1|root,COG0504@2|Bacteria,1TP34@1239|Firmicutes,2482E@186801|Clostridia,25VE5@186806|Eubacteriaceae	186801|Clostridia	F	CTP synthase (EC 6.3.4.2)	Catalyzes the ATP-dependent amination of UTP to CTP with either L-glutamine or ammonia as the source of nitrogen. Regulates intracellular CTP levels through interactions with the four ribonucleotide triphosphates	pyrG	-	6.3.4.2	ko:K01937	ko00240,ko01100,map00240,map01100	M00052	R00571,R00573	RC00010,RC00074	ko00000,ko00001,ko00002,ko01000	-	-	iHN637.CLJU_RS01075	CTP_synth_N,GATase
258	ACIVAZ_01245	1029	930	874		944.333	78.4878	2.97513	1.8948	0.00556332	1304284.L21TH_2453	3.66e-88	271.0	COG1284@1|root,COG1284@2|Bacteria,1TR9J@1239|Firmicutes,24BGW@186801|Clostridia,36DT5@31979|Clostridiaceae	186801|Clostridia	S	hypothetical protein BH3604	Uncharacterised 5xTM membrane BCR, YitT family COG1284	-	-	-	-	-	-	-	-	-	-	-	-	DUF2179,YitT_membrane
259	ACIVAZ_01250	1735	1622	1191		1516	287.073	3.1807	2.45799	0.00893116	903814.ELI_4110	1.55e-126	377.0	COG0787@1|root,COG0787@2|Bacteria,1TNYY@1239|Firmicutes,2480T@186801|Clostridia,25VRF@186806|Eubacteriaceae	186801|Clostridia	M	Alanine racemase (EC 5.1.1.1)	Catalyzes the interconversion of L-alanine and D- alanine. May also act on other amino acids	alr	-	5.1.1.1	ko:K01775	ko00473,ko01100,ko01502,map00473,map01100,map01502	-	R00401	RC00285	ko00000,ko00001,ko01000,ko01011	-	-	-	Ala_racemase_C,Ala_racemase_N
260	ACIVAZ_01255	694	751	611		685.333	70.4012	2.8359	1.84758	0.00403748	622312.ROSEINA2194_01596	6.5e-70	221.0	COG0775@1|root,COG0775@2|Bacteria,1U7WK@1239|Firmicutes,247U5@186801|Clostridia	186801|Clostridia	E	5'-methylthioadenosine nucleosidase (EC 3.2.2.16) @ S-adenosylhomocysteine nucleosidase (EC 3.2.2.9)	Catalyzes the irreversible cleavage of the glycosidic bond in both 5'-methylthioadenosine (MTA) and S- adenosylhomocysteine (SAH AdoHcy) to adenine and the corresponding thioribose, 5'-methylthioribose and S-ribosylhomocysteine, respectively	mtnN	-	3.2.2.9	ko:K01243	ko00270,ko01100,ko01230,map00270,map01100,map01230	M00034,M00609	R00194,R01401	RC00063,RC00318	ko00000,ko00001,ko00002,ko01000	-	-	-	PNP_UDP_1
261	ACIVAZ_01260	1338	2168	1694		1733.33	416.396	3.23888	2.61951	0.0102115	272563.CD630_21240	1.36e-77	246.0	COG0679@1|root,COG0679@2|Bacteria,1UY4N@1239|Firmicutes,24ACC@186801|Clostridia,25RPX@186804|Peptostreptococcaceae	186801|Clostridia	S	Malate permease	Membrane transport protein	-	-	-	ko:K07088	-	-	-	-	ko00000	-	-	-	Mem_trans
262	ACIVAZ_01265	2127	1	2969		1699	1529.59	3.23019	3.18457	0.0100093	1504823.CCMM01000006_gene350	2.65e-104	309.0	COG0813@1|root,COG0813@2|Bacteria	2|Bacteria	F	Purine nucleoside phosphorylase (EC 2.4.2.1)	purine-nucleoside phosphorylase activity	deoD	GO:0003674,GO:0003824,GO:0004731,GO:0005488,GO:0005515,GO:0005575,GO:0005622,GO:0005623,GO:0005737,GO:0005829,GO:0006139,GO:0006152,GO:0006725,GO:0006807,GO:0006950,GO:0006974,GO:0008150,GO:0008152,GO:0009056,GO:0009116,GO:0009164,GO:0009987,GO:0015949,GO:0016740,GO:0016757,GO:0016763,GO:0019439,GO:0019686,GO:0033554,GO:0034641,GO:0034655,GO:0034656,GO:0042278,GO:0042802,GO:0044237,GO:0044238,GO:…	2.4.2.1,2.4.2.28	ko:K00772,ko:K03784	ko00230,ko00240,ko00270,ko00760,ko01100,ko01110,map00230,map00240,map00270,map00760,map01100,map01110	M00034	R01402,R01561,R01863,R01969,R02147,R02294,R02295,R02297,R02484,R02557,R02748,R08368,R10244	RC00033,RC00063,RC00122,RC02819	ko00000,ko00001,ko00002,ko01000	-	-	iAPECO1_1312.APECO1_1997,iB21_1397.B21_04226,iE2348C_1286.E2348C_4682,iEC042_1314.EC042_4881,iECABU_c1320.ECABU_c50190,iECBD_1354.ECBD_3636,iECB_1328.ECB_04260,iECD_1391.ECD_04260,iECED1_1282.ECED1_5255,iECIAI39_1322.ECIAI39_4916,iECNA114_1301.ECNA114_4626,iECO26_1355.ECO26_5590,iECOK1_1307.ECOK1_4950,iECP_1309.ECP_4768,iEcolC_1368.EcolC_3672,iLF82_1304.LF82_0467,iNRG857_1313.NRG857_22170,iPC815.…	PNP_UDP_1
263	ACIVAZ_01270	4158	4665	5576		4799.67	718.528	3.68121	2.85644	0.0282761	768706.Desor_2357	1.34e-177	516.0	COG3829@1|root,COG3829@2|Bacteria,1TP0E@1239|Firmicutes,247MB@186801|Clostridia	186801|Clostridia	KT	Response regulator of zinc sigma-54-dependent two-component system	Sigma-54 interaction domain	-	-	-	ko:K02688,ko:K03721,ko:K06714,ko:K07714,ko:K21405	ko02020,map02020	M00500	-	-	ko00000,ko00001,ko00002,ko02022,ko03000	-	-	-	CBS,HTH_8,PAS,PAS_4,PAS_8,PAS_9,PrpR_N,Sigma54_activat
264	ACIVAZ_01275	1472	6936	3306		3904.67	2780.76	3.59158	3.44416	0.0230034	768706.Desor_2365	2.47e-175	505.0	COG2233@1|root,COG2233@2|Bacteria,1TNZZ@1239|Firmicutes,24FG7@186801|Clostridia	186801|Clostridia	F	Xanthine permease	Permease family	-	-	-	-	-	-	-	-	-	-	-	-	Xan_ur_permease
265	ACIVAZ_01280	63121	46161	70286		59856	12389.5	4.77711	4.09305	0.352627	768706.Desor_2363	1.16e-214	599.0	COG0407@1|root,COG0407@2|Bacteria,1TRJG@1239|Firmicutes,249EI@186801|Clostridia,2618Q@186807|Peptococcaceae	186801|Clostridia	H	Uroporphyrinogen-III decarboxylase	PFAM Uroporphyrinogen decarboxylase (URO-D)	-	-	-	-	-	-	-	-	-	-	-	-	URO-D
266		1547	1256	1322		1375	152.568	3.1383	2.18346	0.00810049							hypothetical protein
267	ACIVAZ_01290	2267	1810	2540		2205.67	368.845	3.34354	2.56684	0.0129942	573061.Clocel_0639	4.58e-110	322.0	COG1136@1|root,COG1136@2|Bacteria,1TP6H@1239|Firmicutes,247JJ@186801|Clostridia,36ES4@31979|Clostridiaceae	186801|Clostridia	V	Lipoprotein releasing system ATP-binding protein LolD	Part of the ABC transporter complex LolCDE involved in the translocation of lipoproteins, in an ATP-dependent manner	lolD	-	-	ko:K09810	ko02010,map02010	M00255	-	-	ko00000,ko00001,ko00002,ko01000,ko02000	3.A.1.125	-	-	ABC_tran
268	ACIVAZ_01295	9509	7921	11046		9492	1562.57	3.97736	3.19384	0.0559199	994573.T472_0201655	2.26e-128	381.0	COG4591@1|root,COG4591@2|Bacteria,1TQ8J@1239|Firmicutes,24BJ2@186801|Clostridia,36ETG@31979|Clostridiaceae	186801|Clostridia	M	Lipoprotein releasing system transmembrane protein LolC	ABC-type transport system, involved in lipoprotein release, permease component	-	-	-	ko:K09808	ko02010,map02010	M00255	-	-	ko00000,ko00001,ko00002,ko02000	3.A.1.125	-	-	FtsX,MacB_PCD
269	ACIVAZ_01300	4403	4313	5938		4884.67	913.323	3.68883	2.96062	0.0287769	398512.JQKC01000032_gene4460	9.56e-51	174.0	COG5012@1|root,COG5012@2|Bacteria,1V5EH@1239|Firmicutes,24HIB@186801|Clostridia,3WMC9@541000|Ruminococcaceae	186801|Clostridia	S	conserved protein	B12 binding domain	-	-	-	-	-	-	-	-	-	-	-	-	B12-binding,B12-binding_2
270	ACIVAZ_01305	1567	1939	1925		1810.33	210.849	3.25776	2.32397	0.0106652	1122172.KB890271_gene310	4.02e-18	77.4	COG1983@1|root,COG1983@2|Bacteria	2|Bacteria	KT	PspC domain protein	positive regulation of macromolecule biosynthetic process	pspC	-	-	ko:K03973	-	-	-	-	ko00000,ko02048,ko03000	-	-	-	PspC
271		4530	6450	7235		6071.67	1391.62	3.78331	3.14352	0.0357698							hypothetical protein
272		5539	6818	7109		6488.67	835.207	3.81216	2.92179	0.0382264							hypothetical protein
273	ACIVAZ_01320	1012	912	984		969.333	51.5881	2.98647	1.71255	0.0057106	445971.ANASTE_01675	8.63e-35	134.0	COG4905@1|root,COG4905@2|Bacteria,1V2HX@1239|Firmicutes,24B3D@186801|Clostridia,25WVD@186806|Eubacteriaceae	186801|Clostridia	S	membrane protein	CytoplasmicMembrane, score	-	-	-	-	-	-	-	-	-	-	-	-	ABC_trans_CmpB
274	ACIVAZ_01325	3764	1855	5058		3559	1611.31	3.55133	3.20718	0.020967	1499689.CCNN01000007_gene978	2.72e-178	511.0	COG4277@1|root,COG4277@2|Bacteria,1TRT2@1239|Firmicutes,247UD@186801|Clostridia,36EHK@31979|Clostridiaceae	186801|Clostridia	S	Biotin synthase related domain containing protein	Radical SAM	-	-	-	-	-	-	-	-	-	-	-	-	HHH_3,Radical_SAM
275		1021	522	1320		954.333	403.155	2.9797	2.60547	0.00562223							Domain often clustered or fused with uracil-DNA glycosylase
276	ACIVAZ_01335	1396	1092	1391		1293	174.089	3.1116	2.24077	0.0076174	1541959.KQ51_00773	1.65e-196	554.0	COG0133@1|root,COG0133@2|Bacteria,3WT9U@544448|Tenericutes	544448|Tenericutes	E	Tryptophan synthase beta chain (EC 4.2.1.20)	The beta subunit is responsible for the synthesis of L- tryptophan from indole and L-serine	trpB	-	4.2.1.20	ko:K01696,ko:K06001	ko00260,ko00400,ko01100,ko01110,ko01130,ko01230,map00260,map00400,map01100,map01110,map01130,map01230	M00023	R00674,R02340,R02722	RC00209,RC00210,RC00700,RC00701,RC02868	ko00000,ko00001,ko00002,ko01000	-	-	-	PALP
277	ACIVAZ_01340	103	131	128		120.667	15.3731	2.08159	1.18676	0.000710879	931626.Awo_c20690	1.02e-50	169.0	COG0407@1|root,COG0407@2|Bacteria,1UZD2@1239|Firmicutes,24C43@186801|Clostridia	186801|Clostridia	H	Uroporphyrinogen-III decarboxylase	PFAM Uroporphyrinogen decarboxylase (URO-D)	-	-	-	-	-	-	-	-	-	-	-	-	URO-D
278	ACIVAZ_01345	345	484	366		398.333	74.9289	2.60025	1.87465	0.00234669	931626.Awo_c20690	2e-138	397.0	COG0407@1|root,COG0407@2|Bacteria,1UZD2@1239|Firmicutes,24C43@186801|Clostridia	186801|Clostridia	H	Uroporphyrinogen-III decarboxylase	PFAM Uroporphyrinogen decarboxylase (URO-D)	-	-	-	-	-	-	-	-	-	-	-	-	URO-D
279	ACIVAZ_01350	2208	1451	1658		1772.33	391.237	3.24855	2.59244	0.0104413	903814.ELI_0593	5.4e-206	587.0	COG1109@1|root,COG1109@2|Bacteria,1TS6S@1239|Firmicutes,2491F@186801|Clostridia,25UXI@186806|Eubacteriaceae	186801|Clostridia	G	Phosphomannomutase (EC 5.4.2.8)	Phosphoglucomutase phosphomannomutase, alpha beta alpha domain II	-	-	5.4.2.2	ko:K01835	ko00010,ko00030,ko00052,ko00230,ko00500,ko00520,ko00521,ko01100,ko01110,ko01120,ko01130,map00010,map00030,map00052,map00230,map00500,map00520,map00521,map01100,map01110,map01120,map01130	M00549	R00959,R01057,R08639	RC00408	ko00000,ko00001,ko00002,ko01000	-	-	-	PGM_PMM_I,PGM_PMM_II,PGM_PMM_III
280		66	59	85		70	13.4536	1.8451	1.12884	0.000412388							hypothetical protein
281		338	283	369		330	43.5546	2.51851	1.63903	0.00194412							Uroporphyrinogen-III decarboxylase
282	ACIVAZ_01365	3804	3052	3750		3535.33	419.449	3.54843	2.62268	0.0208276	931626.Awo_c08540	0.0	1356.0	COG0060@1|root,COG0060@2|Bacteria,1TPS7@1239|Firmicutes,247XX@186801|Clostridia,25UTF@186806|Eubacteriaceae	186801|Clostridia	J	Isoleucyl-tRNA synthetase (EC 6.1.1.5)	amino acids such as valine, to avoid such errors it has two additional distinct tRNA(Ile)-dependent editing activities. One activity is designated as 'pretransfer' editing and involves the hydrolysis of activated Val-AMP. The other activity is designated 'posttransfer' editing and involves deacylation of mischarged Val-tRNA(Ile)	ileS	-	6.1.1.5	ko:K01870	ko00970,map00970	M00359,M00360	R03656	RC00055,RC00523	ko00000,ko00001,ko00002,ko01000,ko01007,ko03016	-	-	-	Anticodon_1,tRNA-synt_1
283	ACIVAZ_01370	201	212	231		214.667	15.1767	2.33176	1.18118	0.00126466	944565.HMPREF9127_1542	5.27e-42	149.0	COG0060@1|root,COG0060@2|Bacteria,1TPS7@1239|Firmicutes,247XX@186801|Clostridia,22G5V@1570339|Peptoniphilaceae	186801|Clostridia	J	Isoleucyl-tRNA synthetase (EC 6.1.1.5)	amino acids such as valine, to avoid such errors it has two additional distinct tRNA(Ile)-dependent editing activities. One activity is designated as 'pretransfer' editing and involves the hydrolysis of activated Val-AMP. The other activity is designated 'posttransfer' editing and involves deacylation of mischarged Val-tRNA(Ile)	ileS	-	6.1.1.5	ko:K01870	ko00970,map00970	M00359,M00360	R03656	RC00055,RC00523	ko00000,ko00001,ko00002,ko01000,ko01007,ko03016	-	-	-	Anticodon_1,tRNA-synt_1
284		81	87	98		88.6667	8.62168	1.94776	0.935592	0.000522359							hypothetical protein
285	ACIVAZ_01375	337	423	637		465.667	154.484	2.66808	2.18888	0.00274337	931276.Cspa_c17900	6.04e-19	87.0	COG0655@1|root,COG0655@2|Bacteria,1TSQ6@1239|Firmicutes,24F3W@186801|Clostridia,36WSC@31979|Clostridiaceae	186801|Clostridia	S	iron-sulfur flavoprotein	NADPH-dependent FMN reductase	-	-	-	-	-	-	-	-	-	-	-	-	FMN_red
286		602	562	590		584.667	20.5264	2.76691	1.31231	0.00344443							Proline/sodium symporter PutP (TC 2.A.21.2.1) @ Propionate/sodium symporter
287	ACIVAZ_01390	147	202	156		168.333	29.5014	2.22617	1.46984	0.000991696	903814.ELI_4277	9.53e-50	168.0	COG1309@1|root,COG1309@2|Bacteria,1VBYY@1239|Firmicutes,24NAP@186801|Clostridia,25Y71@186806|Eubacteriaceae	186801|Clostridia	K	Transcriptional regulator, TetR family	Bacterial regulatory proteins, tetR family	-	-	-	-	-	-	-	-	-	-	-	-	TetR_N
288		375	582	558		505	113.221	2.70329	2.05393	0.00297509							Uroporphyrinogen-III decarboxylase
289		91	101	70		87.3333	15.8219	1.94118	1.19926	0.000514504							hypothetical protein
290	ACIVAZ_01405	3269	3113	3571		3317.67	232.846	3.52083	2.36707	0.0195452	357809.Cphy_2790	2.2e-61	198.0	COG0637@1|root,COG0637@2|Bacteria,1V1DF@1239|Firmicutes,24FYY@186801|Clostridia,21Y47@1506553|Lachnoclostridium	186801|Clostridia	S	HAD-superfamily hydrolase, subfamily IA, variant 3 protein family	IA, variant 3	-	-	-	-	-	-	-	-	-	-	-	-	HAD_2
291	ACIVAZ_01410	5236	5326	7228		5930	1125	3.77305	3.05115	0.0349352	536227.CcarbDRAFT_2199	3.82e-111	342.0	COG1167@1|root,COG1167@2|Bacteria,1TPS5@1239|Firmicutes,248ZB@186801|Clostridia,36EK3@31979|Clostridiaceae	186801|Clostridia	K	Predicted transcriptional regulator of pyridoxine metabolism	aminotransferase class I and II	-	-	-	ko:K00375	-	-	-	-	ko00000,ko03000	-	-	-	Aminotran_1_2,GntR
292	ACIVAZ_01415	47265	168852	115491		110536	60944.8	5.0435	4.78494	0.651197	931626.Awo_c08520	3.68e-33	122.0	COG4720@1|root,COG4720@2|Bacteria,1VF2R@1239|Firmicutes,24QR3@186801|Clostridia,25XAH@186806|Eubacteriaceae	186801|Clostridia	S	Substrate-specific component PdxU2 of predicted pyridoxin-related ECF transporter	Psort location CytoplasmicMembrane, score	-	-	-	-	-	-	-	-	-	-	-	-	ECF-ribofla_trS
293	ACIVAZ_01420	9566	14722	16788		13692	3719.54	4.13647	3.57049	0.0806632	1042156.CXIVA_05700	2.39e-217	617.0	COG3666@1|root,COG3666@2|Bacteria,1TQQ9@1239|Firmicutes,24AG9@186801|Clostridia,36GYN@31979|Clostridiaceae	186801|Clostridia	L	Mobile element protein	Transposase	-	-	-	-	-	-	-	-	-	-	-	-	DDE_Tnp_1,DDE_Tnp_1_6,DUF772
294	ACIVAZ_01425	220	394	341		318.333	89.1871	2.50288	1.9503	0.00187539	1042156.CXIVA_05700	8.53e-71	229.0	COG3666@1|root,COG3666@2|Bacteria,1TQQ9@1239|Firmicutes,24AG9@186801|Clostridia,36GYN@31979|Clostridiaceae	186801|Clostridia	L	Mobile element protein	Transposase	-	-	-	-	-	-	-	-	-	-	-	-	DDE_Tnp_1,DDE_Tnp_1_6,DUF772
295		458	303	444		401.667	85.7341	2.60387	1.93315	0.00236632							hypothetical protein
296	ACIVAZ_01435	357	905	788		683.333	288.604	2.83463	2.4603	0.0040257	445973.CLOBAR_01986	1.64e-63	196.0	COG5015@1|root,COG5015@2|Bacteria,1V43Y@1239|Firmicutes,24IJJ@186801|Clostridia,25RZT@186804|Peptostreptococcaceae	186801|Clostridia	S	NimC/NimA family protein	Pyridoxamine 5'-phosphate oxidase	-	-	-	-	-	-	-	-	-	-	-	-	Putative_PNPOx
297	ACIVAZ_01440	221	409	301		310.333	94.3469	2.49183	1.97473	0.00182826	635013.TherJR_2648	3.26e-49	164.0	COG0778@1|root,COG0778@2|Bacteria,1V1BQ@1239|Firmicutes,25B0F@186801|Clostridia,262D5@186807|Peptococcaceae	186801|Clostridia	C	Nitroreductase	PFAM Nitroreductase	-	-	-	-	-	-	-	-	-	-	-	-	Nitroreductase
298	ACIVAZ_01445	282	469	700		483.667	209.386	2.68455	2.32095	0.00284941	903814.ELI_4276	9.31e-54	182.0	COG0407@1|root,COG0407@2|Bacteria,1V3GC@1239|Firmicutes,24GS2@186801|Clostridia,25Y67@186806|Eubacteriaceae	186801|Clostridia	H	Uroporphyrinogen-III decarboxylase	Uroporphyrinogen decarboxylase (URO-D)	-	-	-	-	-	-	-	-	-	-	-	-	URO-D
299	ACIVAZ_01450	603	1237	1680		1173.33	541.315	3.06942	2.73345	0.00691242	903814.ELI_4276	4.76e-90	275.0	COG0407@1|root,COG0407@2|Bacteria,1V3GC@1239|Firmicutes,24GS2@186801|Clostridia,25Y67@186806|Eubacteriaceae	186801|Clostridia	H	Uroporphyrinogen-III decarboxylase	Uroporphyrinogen decarboxylase (URO-D)	-	-	-	-	-	-	-	-	-	-	-	-	URO-D
300		101	202	240		181	71.8401	2.25768	1.85637	0.00106632							hypothetical protein
301	ACIVAZ_01460	186	405	399		330	124.744	2.51851	2.09602	0.00194412	86416.Clopa_2023	4.59e-56	177.0	COG0432@1|root,COG0432@2|Bacteria,1V6J7@1239|Firmicutes,24J8G@186801|Clostridia,36IYZ@31979|Clostridiaceae	186801|Clostridia	S	UPF0047 protein Bsu YugU	Secondary thiamine-phosphate synthase enzyme	-	-	-	-	-	-	-	-	-	-	-	-	UPF0047
302		6320	17006	21034		14786.7	7603.92	4.16987	3.88104	0.0871122							Transcriptional activator of maltose regulon, MalT
303		2916	5186	5298		4466.67	1344.08	3.64998	3.12843	0.0263143							ABC transporter membrane-spanning protein
304		279	435	468		394	100.95	2.5955	2.00411	0.00232116							hypothetical protein
305	ACIVAZ_01475	1238	1111	1160		1169.67	64.0495	3.06806	1.80652	0.00689081	1408422.JHYF01000008_gene3595	1.09e-113	337.0	COG1131@1|root,COG1131@2|Bacteria,1TQHS@1239|Firmicutes,24941@186801|Clostridia,36FPD@31979|Clostridiaceae	186801|Clostridia	V	ABC transporter ATP-binding protein	ABC transporter	-	-	-	ko:K01990	-	M00254	-	-	ko00000,ko00002,ko02000	3.A.1	-	-	ABC_tran,DUF4162
306		4022	4527	7501		5350	1879.86	3.72835	3.27412	0.0315183	293826.Amet_1910	3.94e-186	530.0	COG3039@1|root,COG3039@2|Bacteria,1U377@1239|Firmicutes,24ASA@186801|Clostridia,36GEP@31979|Clostridiaceae	186801|Clostridia	L	Mobile element protein	Transposase domain (DUF772)	-	-	-	-	-	-	-	-	-	-	-	-	DUF772
307		1015	1115	1625		1251.67	327.159	3.09749	2.51476	0.0073739	478749.BRYFOR_05415	5.8e-68	220.0	COG3039@1|root,COG3039@2|Bacteria,1U377@1239|Firmicutes,24ASA@186801|Clostridia	186801|Clostridia	L	Mobile element protein	Transposase	-	-	-	-	-	-	-	-	-	-	-	-	DUF772
308		280	485	670		478.333	195.085	2.67973	2.29022	0.00281799							hypothetical protein
309		63	92	152		102.333	45.3909	2.01002	1.65697	0.000602873							hypothetical protein
310		143	211	298		217.333	77.6938	2.33713	1.89039	0.00128037	1408311.JNJM01000015_gene2587	3.74e-72	233.0	COG2801@1|root,COG2963@1|root,COG2801@2|Bacteria,COG2963@2|Bacteria,1TQQY@1239|Firmicutes,2487W@186801|Clostridia,2PSRT@265975|Oribacterium	186801|Clostridia	L	Mobile element protein	Psort location Cytoplasmic, score	-	-	-	-	-	-	-	-	-	-	-	-	HTH_21,HTH_28,HTH_Tnp_1,rve,rve_2
311		27	20	39		28.6667	9.60902	1.45738	0.982679	0.000168883							hypothetical protein
312		14	8	28		16.6667	10.2632	1.22185	1.01128	9.81877e-05							hypothetical protein
313	ACIVAZ_01500	190	314	363		289	89.1684	2.4609	1.95021	0.00170258	1408254.T458_27060	7.33e-42	139.0	COG1343@1|root,COG1343@2|Bacteria,1VAV3@1239|Firmicutes,4HM4U@91061|Bacilli,26YNU@186822|Paenibacillaceae	91061|Bacilli	L	CRISPR-associated protein Cas2	CRISPR (clustered regularly interspaced short palindromic repeat), is an adaptive immune system that provides protection against mobile genetic elements (viruses, transposable elements and conjugative plasmids). CRISPR clusters contain sequences complementary to antecedent mobile elements and target invading nucleic acids. CRISPR clusters are transcribed and processed into CRISPR RNA (crRNA). Fun…	cas2	GO:0000287,GO:0003674,GO:0003824,GO:0004518,GO:0004519,GO:0004520,GO:0004536,GO:0005488,GO:0005515,GO:0006139,GO:0006259,GO:0006725,GO:0006807,GO:0008150,GO:0008152,GO:0009987,GO:0016787,GO:0016788,GO:0034641,GO:0042802,GO:0042803,GO:0043167,GO:0043169,GO:0043170,GO:0044237,GO:0044238,GO:0044260,GO:0046483,GO:0046872,GO:0046983,GO:0071704,GO:0090304,GO:0090305,GO:0140097,GO:1901360	-	ko:K09951	-	-	-	-	ko00000,ko02048	-	-	-	CRISPR_Cas2
314	ACIVAZ_01505	632	893	1220		915	294.617	2.96142	2.46926	0.00539051	621372.ACIH01000049_gene3531	8.04e-166	473.0	COG1518@1|root,COG1518@2|Bacteria,1TQWG@1239|Firmicutes,4H9SJ@91061|Bacilli,26TEY@186822|Paenibacillaceae	91061|Bacilli	L	CRISPR-associated protein Cas1	CRISPR (clustered regularly interspaced short palindromic repeat), is an adaptive immune system that provides protection against mobile genetic elements (viruses, transposable elements and conjugative plasmids). CRISPR clusters contain spacers, sequences complementary to antecedent mobile elements, and target invading nucleic acids. CRISPR clusters are transcribed and processed into CRISPR RNA (c…	cas1	-	-	ko:K15342	-	-	-	-	ko00000,ko02048,ko03400	-	-	-	Cas_Cas1
315	ACIVAZ_01510	1796	2666	4681		3047.67	1479.88	3.48397	3.17023	0.0179546	1462527.CCDM010000001_gene2619	3.69e-90	270.0	COG1468@1|root,COG1468@2|Bacteria,1TT4D@1239|Firmicutes,4HEH3@91061|Bacilli,23MM8@182709|Oceanobacillus	91061|Bacilli	L	CRISPR-associated RecB family exonuclease Cas4	Domain of unknown function DUF83	cas4	-	3.1.12.1	ko:K07464	-	-	-	-	ko00000,ko01000,ko02048	-	-	-	Cas_Cas4
316		221	308	444		324.333	112.394	2.51099	2.05074	0.00191073	622312.ROSEINA2194_00006	2e-13	69.3	COG3649@1|root,COG3649@2|Bacteria,1TQZ8@1239|Firmicutes,248MT@186801|Clostridia	186801|Clostridia	L	CRISPR-associated protein, Csd2 family	CRISPR-associated protein, CT1132 family	-	-	-	ko:K19115,ko:K19118	-	-	-	-	ko00000,ko02048	-	-	-	Cas_Cas7
317		965	1096	1935		1332	526.305	3.1245	2.72124	0.00784716	1460634.JCM19037_4280	1.21e-96	289.0	COG3649@1|root,COG3649@2|Bacteria,1TQZ8@1239|Firmicutes,4H9KH@91061|Bacilli	91061|Bacilli	L	CRISPR-associated protein, Csd2/Csh2 family	CRISPR-associated protein	csd2	-	-	ko:K19115,ko:K19118	-	-	-	-	ko00000,ko02048	-	-	-	Cas_Cas7
318	ACIVAZ_01520	3501	4638	9081		5740	2948.71	3.75891	3.46963	0.0338159	997296.PB1_10609	1.93e-234	670.0	COG5632@1|root,COG5632@2|Bacteria,1TR9V@1239|Firmicutes,4HDQB@91061|Bacilli,1ZEET@1386|Bacillus	91061|Bacilli	M	CRISPR-associated protein, Csd1 family	CRISPR-associated protein (Cas_Csd1)	csd1	-	-	ko:K19117	-	-	-	-	ko00000,ko02048	-	-	-	Cas_Csd1
319	ACIVAZ_01525	1115	1110	2156		1460.33	602.47	3.16445	2.77994	0.00860321	1499680.CCFE01000031_gene3687	8.11e-126	363.0	2DBAF@1|root,2Z82V@2|Bacteria,1TPSR@1239|Firmicutes,4HCZQ@91061|Bacilli,1ZBWB@1386|Bacillus	91061|Bacilli	S	CRISPR-associated protein, Cas5d family	CRISPR-associated protein (Cas_Cas5)	cas5	-	-	ko:K19119	-	-	-	-	ko00000,ko02048	-	-	-	Cas_Cas5d
320	ACIVAZ_01530	2216	2734	4577		3175.67	1240.92	3.50183	3.09374	0.0187087	946235.CAER01000043_gene1749	8.61e-236	687.0	COG1203@1|root,COG1203@2|Bacteria,1TQ9B@1239|Firmicutes,4HC62@91061|Bacilli,23MX3@182709|Oceanobacillus	91061|Bacilli	L	CRISPR-associated helicase Cas3	Metal dependent phosphohydrolases with conserved 'HD' motif.	-	-	-	ko:K07012	-	-	-	-	ko00000,ko01000,ko02048	-	-	-	DEAD,HD,Helicase_C,ResIII
321		66	131	202		133	68.0221	2.12385	1.83265	0.000783538							CRISPR-associated helicase Cas3
322		0	0	0		0	0	#NUM!	#NUM!	0							hypothetical protein
323		2227	3103	3110		2813.33	507.792	3.44922	2.70569	0.0165741							Internalin-like protein (LPXTG motif) Lmo0409 homolog
324		7599	7280	10458		8445.67	1750.02	3.92663	3.24304	0.0497556							internalin E
325	ACIVAZ_01550	3131	3428	4636		3731.67	797.13	3.5719	2.90153	0.0219842	386456.JQKN01000002_gene2695	1.38e-54	180.0	COG2755@1|root,arCOG05121@2157|Archaea	2157|Archaea	E	Arylesterase	lipolytic protein G-D-S-L family	-	-	-	-	-	-	-	-	-	-	-	-	Lipase_GDSL_2
326	ACIVAZ_01555	1144	1437	1987		1522.67	427.979	3.1826	2.63142	0.00897043	697281.Mahau_0206	6.56e-61	189.0	COG0537@1|root,COG0537@2|Bacteria,1VB6J@1239|Firmicutes,24JZG@186801|Clostridia,42IEP@68295|Thermoanaerobacterales	186801|Clostridia	FG	HIT family hydrolase	PFAM Histidine triad (HIT) protein	-	-	-	-	-	-	-	-	-	-	-	-	HIT
327	ACIVAZ_01560	2641	2531	3219		2797	369.578	3.44669	2.56771	0.0164779	1262915.BN574_00576	8.63e-20	90.1	COG0494@1|root,COG1670@1|root,COG0494@2|Bacteria,COG1670@2|Bacteria,1V6ET@1239|Firmicutes,4H9F6@909932|Negativicutes	909932|Negativicutes	L	5-methyl-dCTP pyrophosphohydrolase (EC 3.6.1.-)	NUDIX domain	-	-	3.6.1.55	ko:K03574	-	-	-	-	ko00000,ko01000,ko03400	-	-	-	NUDIX
328		1706	1260	1586		1517.33	230.793	3.18108	2.36322	0.00893901							hypothetical protein
329		724	1168	1414		1102	349.703	3.04218	2.5437	0.00649217							hypothetical protein
330		7198	9221	10644		9021	1731.68	3.95525	3.23847	0.0531451							hypothetical protein
331		233	259	297		263	32.187	2.41996	1.50768	0.0015494							hypothetical protein
332	ACIVAZ_01585	4905	5803	6440		5716	771.189	3.75709	2.88716	0.0336745	748449.Halha_2161	4.18e-196	578.0	COG1061@1|root,COG1502@1|root,COG1061@2|Bacteria,COG1502@2|Bacteria,1UIAT@1239|Firmicutes,2498T@186801|Clostridia	186801|Clostridia	L	DNA-repair protein	helicase superfamily c-terminal domain	-	-	-	-	-	-	-	-	-	-	-	-	Helicase_C,PLDc_2,ResIII
333	ACIVAZ_01590	1395	1793	1627		1605	199.91	3.20548	2.30083	0.00945548	398512.JQKC01000035_gene4880	2.27e-133	394.0	COG0520@1|root,COG0520@2|Bacteria,1TQ1W@1239|Firmicutes,249CS@186801|Clostridia,3WIVG@541000|Ruminococcaceae	186801|Clostridia	E	Cysteine desulfurase (EC 2.8.1.7)	Aminotransferase class-V	-	-	-	-	-	-	-	-	-	-	-	-	Aminotran_5
334		1835	1964	2355		2051.33	270.777	3.31204	2.43261	0.0120849							hypothetical protein
335	ACIVAZ_01600	3907	4775	5613		4765	853.044	3.67806	2.93097	0.0280719	398512.JQKC01000035_gene4879	8.4e-152	475.0	COG1119@1|root,COG1119@2|Bacteria,1TQMJ@1239|Firmicutes,249V8@186801|Clostridia,3WI76@541000|Ruminococcaceae	186801|Clostridia	P	FIG00669938: hypothetical protein	ATPase activity	-	-	-	-	-	-	-	-	-	-	-	-	-
336	ACIVAZ_01605	962	870	1364		1065.33	262.712	3.02749	2.41948	0.00627616	1280706.AUJE01000026_gene1254	1.44e-94	288.0	28MTH@1|root,2ZB1P@2|Bacteria,1UYJE@1239|Firmicutes,4H6S7@909932|Negativicutes	909932|Negativicutes	S	FIG00670668: hypothetical protein	Protein of unknown function (DUF4007)	-	-	-	-	-	-	-	-	-	-	-	-	DUF4007
337	ACIVAZ_01610	2256	2150	3140		2515.33	543.567	3.4006	2.73525	0.0148185	1514668.JOOA01000002_gene1306	2.93e-201	581.0	COG0175@1|root,COG1149@1|root,COG5270@1|root,COG0175@2|Bacteria,COG1149@2|Bacteria,COG5270@2|Bacteria,1TSMI@1239|Firmicutes,24A18@186801|Clostridia,3WI2Z@541000|Ruminococcaceae	186801|Clostridia	EH	PAPS reductase-like domain / putative 4Fe-4S cluster domain	Phosphoadenosine phosphosulfate reductase family	-	-	1.8.4.10,1.8.4.8	ko:K00390	ko00920,ko01100,ko01120,map00920,map01100,map01120	M00176	R02021	RC00007,RC02862	ko00000,ko00001,ko00002,ko01000	-	-	-	Fer4_7,PAPS_reduct
338		439	501	688		542.667	129.624	2.73453	2.11268	0.00319699							predicted membrane protein
339	ACIVAZ_01620	2062	2105	2804		2323.67	416.536	3.36617	2.61965	0.0136893	189426.PODO_06675	7.48e-63	202.0	COG4912@1|root,COG4912@2|Bacteria,1TQII@1239|Firmicutes,4HEAA@91061|Bacilli,26U5F@186822|Paenibacillaceae	91061|Bacilli	L	hypothetical protein	DNA alkylation repair	-	-	-	-	-	-	-	-	-	-	-	-	DNA_alkylation
340	ACIVAZ_01625	2580	2432	3541		2851	602.122	3.455	2.77968	0.016796	1217712.F971_00529	7.19e-37	132.0	COG0350@1|root,COG0350@2|Bacteria,1N2YQ@1224|Proteobacteria,1S68H@1236|Gammaproteobacteria,3NM1X@468|Moraxellaceae	1236|Gammaproteobacteria	L	Methylated-DNA--protein-cysteine methyltransferase (EC 2.1.1.63)	Involved in the cellular defense against the biological effects of O6-methylguanine (O6-MeG) and O4-methylthymine (O4-MeT) in DNA. Repairs the methylated nucleobase in DNA by stoichiometrically transferring the methyl group to a cysteine residue in the enzyme. This is a suicide reaction the enzyme is irreversibly inactivated	ogt	-	2.1.1.63	ko:K00567	-	-	-	-	ko00000,ko01000,ko03400	-	-	-	DNA_binding_1,Methyltransf_1N
341	ACIVAZ_01630	5519	7170	8045		6911.33	1282.71	3.83956	3.10813	0.0407165	1511.CLOST_1198	4.05e-100	301.0	COG4086@1|root,COG4086@2|Bacteria,1TR2I@1239|Firmicutes,24C10@186801|Clostridia,25SC1@186804|Peptostreptococcaceae	186801|Clostridia	S	Extracellular protein	Protein of unknown function (DUF1002)	-	-	-	-	-	-	-	-	-	-	-	-	DUF1002
342	ACIVAZ_01635	3267	5036	5699		4667.33	1257.22	3.66907	3.09941	0.0274965	1347392.CCEZ01000043_gene226	2.27e-230	646.0	COG0017@1|root,COG0017@2|Bacteria,1TP38@1239|Firmicutes,2484D@186801|Clostridia,36E04@31979|Clostridiaceae	186801|Clostridia	J	Asparaginyl-tRNA synthetase (EC 6.1.1.22)	Asparaginyl-tRNA synthetase	asnS	-	6.1.1.22	ko:K01893	ko00970,map00970	M00359,M00360	R03648	RC00055,RC00523	ko00000,ko00001,ko00002,ko01000,ko01007,ko03016	-	-	-	tRNA-synt_2,tRNA_anti-codon
343	ACIVAZ_01640	1709	2118	2149		1992	245.575	3.29929	2.39018	0.0117354	1262449.CP6013_2041	8.16e-98	296.0	COG0179@1|root,COG0179@2|Bacteria,1TQDQ@1239|Firmicutes,248AJ@186801|Clostridia,36EXG@31979|Clostridiaceae	186801|Clostridia	Q	Fumarylacetoacetate hydrolase family protein	PFAM fumarylacetoacetate (FAA) hydrolase	-	-	-	-	-	-	-	-	-	-	-	-	FAA_hydrolase
344	ACIVAZ_01645	2834	1971	2147		2317.33	456.018	3.36499	2.65898	0.013652	1274524.BSONL12_22359	1.41e-98	298.0	COG0030@1|root,COG0030@2|Bacteria,1TP9W@1239|Firmicutes,4HA4R@91061|Bacilli,1ZBZX@1386|Bacillus	91061|Bacilli	J	SSU rRNA (adenine(1518)-N(6)/adenine(1519)-N(6))-dimethyltransferase (EC 2.1.1.182)	Specifically dimethylates two adjacent adenosines (A1518 and A1519) in the loop of a conserved hairpin near the 3'-end of 16S rRNA in the 30S particle. May play a critical role in biogenesis of 30S subunits	ksgA	GO:0000154,GO:0000179,GO:0001510,GO:0003674,GO:0003824,GO:0005575,GO:0005622,GO:0005623,GO:0005737,GO:0006139,GO:0006364,GO:0006396,GO:0006725,GO:0006807,GO:0008150,GO:0008152,GO:0008168,GO:0008170,GO:0008173,GO:0008649,GO:0008757,GO:0009451,GO:0009987,GO:0010467,GO:0016070,GO:0016072,GO:0016433,GO:0016740,GO:0016741,GO:0022613,GO:0031167,GO:0032259,GO:0034470,GO:0034641,GO:0034660,GO:0042254,GO:…	2.1.1.182	ko:K02528	-	-	R10716	RC00003,RC03257	ko00000,ko01000,ko03009	-	-	-	RrnaAD
345	ACIVAZ_01650	1779	1479	1945		1734.33	236.189	3.23913	2.37326	0.0102174	498761.HM1_0745	3.5e-50	167.0	COG1658@1|root,COG1658@2|Bacteria,1V3K3@1239|Firmicutes,24I8W@186801|Clostridia	186801|Clostridia	L	Ribonuclease M5 (EC 3.1.26.8)	Required for correct processing of both the 5' and 3' ends of 5S rRNA precursor. Cleaves both sides of a double-stranded region yielding mature 5S rRNA in one step	rnmV	-	3.1.26.8	ko:K05985	-	-	-	-	ko00000,ko01000	-	-	-	DUF4093,Toprim,Toprim_4
346	ACIVAZ_01655	1047	914	1338		1099.67	216.851	3.04126	2.33616	0.00647843	237368.SCABRO_00764	7.96e-41	143.0	COG1971@1|root,COG1971@2|Bacteria	2|Bacteria	P	hypothetical protein	manganese ion transmembrane transporter activity	mntP	-	-	-	-	-	-	-	-	-	-	-	Mntp
347	ACIVAZ_01660	2549	1862	2935		2448.67	543.491	3.38893	2.73519	0.0144257	1211817.CCAT010000043_gene3481	2.84e-57	201.0	COG0617@1|root,COG0617@2|Bacteria,1TQ2A@1239|Firmicutes,247XC@186801|Clostridia,36FRJ@31979|Clostridiaceae	186801|Clostridia	J	tRNA nucleotidyltransferase (EC 2.7.7.21) (EC 2.7.7.25)	tRNA nucleotidyltransferase poly(A) polymerase	cca	-	2.7.7.19,2.7.7.72	ko:K00970,ko:K00974	ko03013,ko03018,map03013,map03018	-	R09382,R09383,R09384,R09386	RC00078	ko00000,ko00001,ko01000,ko03016,ko03019	-	-	-	HD,PolyA_pol,PolyA_pol_RNAbd,tRNA_NucTran2_2
348	ACIVAZ_01665	2870	2741	4042		3217.67	716.801	3.50754	2.8554	0.0189561	445971.ANASTE_01323	5.33e-60	194.0	COG0546@1|root,COG0546@2|Bacteria,1V34Q@1239|Firmicutes,24K6V@186801|Clostridia,25WQY@186806|Eubacteriaceae	186801|Clostridia	S	Phosphoglycolate phosphatase (EC 3.1.3.18)	HAD-hyrolase-like	-	-	3.1.3.18	ko:K01091	ko00630,ko01100,ko01110,ko01130,map00630,map01100,map01110,map01130	-	R01334	RC00017	ko00000,ko00001,ko01000	-	-	-	HAD_2
349	ACIVAZ_01670	3822	2564	7551		4645.67	2593.52	3.66705	3.41389	0.0273688	1033810.HLPCO_001295	7.51e-59	191.0	COG0546@1|root,COG0546@2|Bacteria	2|Bacteria	S	hydrolase, haloacid dehalogenase-like family protein BCZK2594	glycolate biosynthetic process	gph1	-	3.1.3.18,3.2.2.9	ko:K01091,ko:K01243	ko00270,ko00630,ko01100,ko01110,ko01130,ko01230,map00270,map00630,map01100,map01110,map01130,map01230	M00034,M00609	R00194,R01334,R01401	RC00017,RC00063,RC00318	ko00000,ko00001,ko00002,ko01000	-	-	-	HAD_2
350	ACIVAZ_01675	4045	2876	7994		4971.67	2681.89	3.6965	3.42844	0.0292894	994573.T472_0205275	2.16e-84	251.0	COG0054@1|root,COG0054@2|Bacteria,1V1DA@1239|Firmicutes,24FRS@186801|Clostridia,36HYD@31979|Clostridiaceae	186801|Clostridia	H	6,7-dimethyl-8-ribityllumazine synthase (EC 2.5.1.78)	Catalyzes the formation of 6,7-dimethyl-8- ribityllumazine by condensation of 5-amino-6-(D- ribitylamino)uracil with 3,4-dihydroxy-2-butanone 4-phosphate. This is the penultimate step in the biosynthesis of riboflavin	ribH	-	2.5.1.78	ko:K00794	ko00740,ko01100,ko01110,map00740,map01100,map01110	M00125	R04457	RC00960	ko00000,ko00001,ko00002,ko01000	-	-	-	DMRL_synthase
351	ACIVAZ_01680	7026	5635	14839		9166.67	4961.38	3.96221	3.6956	0.0540033	293826.Amet_1020	6.17e-152	439.0	COG0108@1|root,COG0807@1|root,COG0108@2|Bacteria,COG0807@2|Bacteria,1TPH9@1239|Firmicutes,248B0@186801|Clostridia,36E7D@31979|Clostridiaceae	186801|Clostridia	H	3,4-dihydroxy-2-butanone 4-phosphate synthase (EC 4.1.99.12) / GTP cyclohydrolase II (EC 3.5.4.25)	Catalyzes the conversion of D-ribulose 5-phosphate to formate and 3,4-dihydroxy-2-butanone 4-phosphate	ribBA	-	3.5.4.25,4.1.99.12	ko:K14652	ko00740,ko00790,ko01100,ko01110,map00740,map00790,map01100,map01110	M00125,M00840	R00425,R07281	RC00293,RC01792,RC01815,RC02504	ko00000,ko00001,ko00002,ko01000	-	-	iHN637.CLJU_RS10830	DHBP_synthase,GTP_cyclohydro2
352		906	500	1165		857	335.197	2.93298	2.5253	0.00504881	1201288.M900_0085	1.11e-12	67.0	COG0108@1|root,COG0108@2|Bacteria,1MU8P@1224|Proteobacteria,42N1C@68525|delta/epsilon subdivisions,2MT1M@213481|Bdellovibrionales,2WIP5@28221|Deltaproteobacteria	213481|Bdellovibrionales	H	3,4-dihydroxy-2-butanone 4-phosphate synthase (EC 4.1.99.12) / GTP cyclohydrolase II (EC 3.5.4.25)	Catalyzes the conversion of D-ribulose 5-phosphate to formate and 3,4-dihydroxy-2-butanone 4-phosphate	ribBA	-	3.5.4.25,4.1.99.12	ko:K14652	ko00740,ko00790,ko01100,ko01110,map00740,map00790,map01100,map01110	M00125,M00840	R00425,R07281	RC00293,RC01792,RC01815,RC02504	ko00000,ko00001,ko00002,ko01000	-	-	-	DHBP_synthase,GTP_cyclohydro2
353	ACIVAZ_01690	2704	1810	4695		3069.67	1476.85	3.48709	3.16934	0.0180842	1410653.JHVC01000006_gene156	5.03e-82	250.0	COG0307@1|root,COG0307@2|Bacteria,1V1EP@1239|Firmicutes,24FVK@186801|Clostridia,36GCB@31979|Clostridiaceae	186801|Clostridia	H	Riboflavin synthase eubacterial/eukaryotic (EC 2.5.1.9)	riboflavin synthase, alpha subunit	ribE	-	2.5.1.9	ko:K00793	ko00740,ko01100,ko01110,map00740,map01100,map01110	M00125	R00066	RC00958,RC00960	ko00000,ko00001,ko00002,ko01000	-	-	-	Lum_binding
354	ACIVAZ_01695	3784	2369	5825		3992.67	1737.42	3.60126	3.23991	0.0235219	592027.CLG_B0153	9.31e-147	427.0	COG0117@1|root,COG1985@1|root,COG0117@2|Bacteria,COG1985@2|Bacteria,1TP4F@1239|Firmicutes,248MM@186801|Clostridia,36DJS@31979|Clostridiaceae	186801|Clostridia	H	Diaminohydroxyphosphoribosylaminopyrimidine deaminase (EC 3.5.4.26) / 5-amino-6-(5-phosphoribosylamino)uracil reductase (EC 1.1.1.193)	Converts 2,5-diamino-6-(ribosylamino)-4(3h)-pyrimidinone 5'-phosphate into 5-amino-6-(ribosylamino)-2,4(1h,3h)- pyrimidinedione 5'-phosphate	ribD	-	1.1.1.193,3.5.4.26	ko:K11752	ko00740,ko01100,ko01110,ko02024,map00740,map01100,map01110,map02024	M00125	R03458,R03459	RC00204,RC00933	ko00000,ko00001,ko00002,ko01000	-	-	-	RibD_C,dCMP_cyt_deam_1
355		4717	3904	7987		5536	2161.2	3.7432	3.3347	0.032614							hypothetical protein
356	ACIVAZ_01710	491	232	564		429	174.468	2.63246	2.24172	0.00252735	1120746.CCNL01000017_gene2697	2.73e-58	191.0	COG1191@1|root,COG1191@2|Bacteria	2|Bacteria	K	RNA polymerase heat shock sigma factor SigI	sigma factor activity	sigI	-	-	ko:K03091,ko:K03093	-	-	-	-	ko00000,ko03021	-	-	-	Sigma70_r2
357	ACIVAZ_01715	165	136	139		146.667	15.9478	2.16633	1.2027	0.000864052	293826.Amet_1124	1.55e-45	150.0	COG5561@1|root,COG5561@2|Bacteria,1VCN2@1239|Firmicutes,24MRC@186801|Clostridia,36S87@31979|Clostridiaceae	186801|Clostridia	S	Conserved protein	CGGC	-	-	-	-	-	-	-	-	-	-	-	-	CGGC
358	ACIVAZ_01720	1876	623	577		1025.33	737.058	3.01087	2.8675	0.00604051	903814.ELI_4374	6e-97	296.0	COG0601@1|root,COG0601@2|Bacteria,1TP1S@1239|Firmicutes,247IP@186801|Clostridia,25VK1@186806|Eubacteriaceae	186801|Clostridia	P	Dipeptide transport system permease protein DppB (TC 3.A.1.5.2)	Binding-protein-dependent transport system inner membrane component	-	-	-	ko:K02033	ko02024,map02024	M00239	-	-	ko00000,ko00001,ko00002,ko02000	3.A.1.5	-	-	BPD_transp_1
359	ACIVAZ_01725	3143	956	807		1635.33	1307.8	3.21361	3.11654	0.00963418	1122921.KB898189_gene507	7.51e-91	277.0	COG1173@1|root,COG1173@2|Bacteria,1TP4R@1239|Firmicutes,4HFE1@91061|Bacilli,26S0F@186822|Paenibacillaceae	91061|Bacilli	EP	Dipeptide transport system permease protein DppC (TC 3.A.1.5.2)	nickel transport	-	-	-	ko:K02034	ko02024,map02024	M00239	-	-	ko00000,ko00001,ko00002,ko02000	3.A.1.5	-	-	BPD_transp_1
360	ACIVAZ_01730	3424	964	675		1687.67	1510.64	3.22729	3.17916	0.00994249	1473546.CH76_07405	5.15e-172	502.0	COG0747@1|root,COG0747@2|Bacteria,1TQ6S@1239|Firmicutes,4HA2H@91061|Bacilli,3IZGM@400634|Lysinibacillus	91061|Bacilli	E	Oligopeptide ABC transporter, periplasmic oligopeptide-binding protein OppA (TC 3.A.1.5.1)	Bacterial extracellular solute-binding proteins, family 5 Middle	-	-	-	ko:K02035	ko02024,map02024	M00239	-	-	ko00000,ko00001,ko00002,ko02000	3.A.1.5	-	-	SBP_bac_5
361	ACIVAZ_01735	520	200	176		298.667	192.056	2.47519	2.28343	0.00175952	1408287.AXUR01000025_gene35	8.31e-70	222.0	COG0444@1|root,COG0444@2|Bacteria,37BTF@32066|Fusobacteria	32066|Fusobacteria	EP	Oligopeptide transport ATP-binding protein OppD (TC 3.A.1.5.1)	AAA domain	-	-	-	ko:K02031	ko02024,map02024	M00239	-	-	ko00000,ko00001,ko00002,ko02000	3.A.1.5	-	-	ABC_tran
362	ACIVAZ_01740	2581	548	328		1152.33	1242.14	3.06158	3.09417	0.0067887	469616.FMAG_01675	2.06e-61	203.0	COG4608@1|root,COG4608@2|Bacteria,379I9@32066|Fusobacteria	32066|Fusobacteria	P	Oligopeptide transport ATP-binding protein OppF (TC 3.A.1.5.1)	ABC transporter, ATP-binding protein	-	-	-	ko:K02032,ko:K10823	ko01501,ko02010,ko02024,map01501,map02010,map02024	M00239,M00439	-	-	ko00000,ko00001,ko00002,ko02000	3.A.1.5,3.A.1.5.1,3.A.1.5.18,3.A.1.5.19,3.A.1.5.25	-	-	ABC_tran,oligo_HPY
363	ACIVAZ_01745	1294	702	751		915.667	328.561	2.96174	2.51662	0.00539443	903814.ELI_2716	1.25e-172	496.0	COG2223@1|root,COG2223@2|Bacteria,1VRDN@1239|Firmicutes,24ZF4@186801|Clostridia,25ZVP@186806|Eubacteriaceae	186801|Clostridia	P	Transporter, MFS superfamily	Major Facilitator Superfamily	-	-	-	-	-	-	-	-	-	-	-	-	MFS_1
364	ACIVAZ_01750	1740	3433	3280		2817.67	936.417	3.44989	2.97147	0.0165996	903814.ELI_0064	6.2e-189	542.0	COG5598@1|root,COG5598@2|Bacteria,1UY21@1239|Firmicutes,248BQ@186801|Clostridia	186801|Clostridia	H	Trimethylamine methyltransferase family protein	PFAM Trimethylamine methyltransferase (MTTB)	-	-	2.1.1.250	ko:K14083	ko00680,ko01120,ko01200,map00680,map01120,map01200	M00563	R09124,R10016	RC00035,RC00732,RC01144,RC02984	ko00000,ko00001,ko00002,ko01000	-	-	-	MTTB
365		664	1263	1761		1229.33	549.274	3.08967	2.73979	0.00724233	931626.Awo_c27950	1.71e-49	174.0	COG3829@1|root,COG3829@2|Bacteria,1TP0E@1239|Firmicutes,247MB@186801|Clostridia,25VMI@186806|Eubacteriaceae	186801|Clostridia	K	Arginine utilization regulatory protein RocR	Bacterial regulatory protein, Fis family	-	-	-	ko:K06714	-	-	-	-	ko00000,ko03000	-	-	-	HTH_8,PAS_9,Sigma54_activat
366	ACIVAZ_01755	1348	2352	2264		1988	556	3.29842	2.74507	0.0117118	903814.ELI_2713	3.49e-83	264.0	COG3829@1|root,COG3829@2|Bacteria,1TP0E@1239|Firmicutes,247MB@186801|Clostridia,25UZB@186806|Eubacteriaceae	186801|Clostridia	K	Nitrogenase (molybdenum-iron)-specific transcriptional regulator NifA	Sigma-54 interaction domain	-	-	-	ko:K06714,ko:K21405	-	-	-	-	ko00000,ko03000	-	-	-	HTH_8,PAS,PAS_4,PAS_9,Sigma54_activat
367	ACIVAZ_01765	2643	2729	1361		2244.33	766.197	3.35109	2.88434	0.013222	903814.ELI_0363	8.43e-103	318.0	COG3705@1|root,COG3705@2|Bacteria,1TPZZ@1239|Firmicutes,248CB@186801|Clostridia,25VEV@186806|Eubacteriaceae	186801|Clostridia	E	ATP phosphoribosyltransferase regulatory subunit (EC 2.4.2.17)	Required for the first step of histidine biosynthesis. May allow the feedback regulation of ATP phosphoribosyltransferase activity by histidine	hisZ	-	-	ko:K02502	ko00340,ko01100,ko01110,ko01230,map00340,map01100,map01110,map01230	M00026	R01071	RC02819,RC03200	ko00000,ko00001,ko00002	-	-	-	tRNA-synt_His
368	ACIVAZ_01770	1028	1421	853		1100.67	290.889	3.04166	2.46373	0.00648432	931626.Awo_c22200	4.56e-70	220.0	COG0040@1|root,COG0040@2|Bacteria,1TSVZ@1239|Firmicutes,249AR@186801|Clostridia,25VPN@186806|Eubacteriaceae	186801|Clostridia	F	ATP phosphoribosyltransferase (EC 2.4.2.17)	Catalyzes the condensation of ATP and 5-phosphoribose 1- diphosphate to form N'-(5'-phosphoribosyl)-ATP (PR-ATP). Has a crucial role in the pathway because the rate of histidine biosynthesis seems to be controlled primarily by regulation of HisG enzymatic activity	hisG	-	2.4.2.17	ko:K00765,ko:K02502	ko00340,ko01100,ko01110,ko01230,map00340,map01100,map01110,map01230	M00026	R01071	RC02819,RC03200	ko00000,ko00001,ko00002,ko01000	-	-	-	HisG
369	ACIVAZ_01775	4037	4183	3471		3897	376.08	3.59073	2.57528	0.0229583	931626.Awo_c22210	8.8e-168	484.0	COG0141@1|root,COG0141@2|Bacteria,1TPAW@1239|Firmicutes,248X8@186801|Clostridia,25UT7@186806|Eubacteriaceae	186801|Clostridia	E	Histidinol dehydrogenase (EC 1.1.1.23)	Catalyzes the sequential NAD-dependent oxidations of L- histidinol to L-histidinaldehyde and then to L-histidine	hisD	-	1.1.1.23	ko:K00013	ko00340,ko01100,ko01110,ko01230,map00340,map01100,map01110,map01230	M00026	R01158,R01163,R03012	RC00099,RC00242,RC00463	ko00000,ko00001,ko00002,ko01000	-	-	-	Histidinol_dh
370	ACIVAZ_01780	7542	9956	9791		9096.33	1348.62	3.95887	3.12989	0.0535889	697303.Thewi_2032	1.4e-92	287.0	COG0079@1|root,COG0079@2|Bacteria,1TPUV@1239|Firmicutes,24837@186801|Clostridia,42FUW@68295|Thermoanaerobacterales	186801|Clostridia	E	Histidinol-phosphate aminotransferase (EC 2.6.1.9)	Belongs to the class-II pyridoxal-phosphate-dependent aminotransferase family. Histidinol-phosphate aminotransferase subfamily	hisC	GO:0003674,GO:0003824,GO:0008110,GO:0008483,GO:0016740,GO:0016769	2.6.1.9	ko:K00817	ko00340,ko00350,ko00360,ko00400,ko00401,ko00960,ko01100,ko01110,ko01130,ko01230,map00340,map00350,map00360,map00400,map00401,map00960,map01100,map01110,map01130,map01230	M00026	R00694,R00734,R03243	RC00006,RC00888	ko00000,ko00001,ko00002,ko01000,ko01007	-	-	-	Aminotran_1_2
371	ACIVAZ_01785	1794	1951	1555		1766.67	199.41	3.24715	2.29975	0.0104079	1111454.HMPREF1250_1394	1.03e-81	248.0	COG0131@1|root,COG0131@2|Bacteria,1TRH7@1239|Firmicutes,4H3V2@909932|Negativicutes	909932|Negativicutes	E	Imidazoleglycerol-phosphate dehydratase (EC 4.2.1.19)	imidazoleglycerol-phosphate dehydratase	hisB	-	4.2.1.19	ko:K01693	ko00340,ko01100,ko01110,ko01230,map00340,map01100,map01110,map01230	M00026	R03457	RC00932	ko00000,ko00001,ko00002,ko01000	-	-	-	IGPD
372	ACIVAZ_01790	613	498	481		530.667	71.8076	2.72482	1.85617	0.0031263	931626.Awo_c22240	1.77e-20	87.8	COG0118@1|root,COG0118@2|Bacteria,1TQT0@1239|Firmicutes,248SH@186801|Clostridia,25V5D@186806|Eubacteriaceae	186801|Clostridia	E	Imidazole glycerol phosphate synthase amidotransferase subunit (EC 2.4.2.-)	IGPS catalyzes the conversion of PRFAR and glutamine to IGP, AICAR and glutamate. The HisH subunit provides the glutamine amidotransferase activity that produces the ammonia necessary to HisF for the synthesis of IGP and AICAR	hisH	-	-	ko:K02501	ko00340,ko01100,ko01110,ko01230,map00340,map01100,map01110,map01230	M00026	R04558	RC00010,RC01190,RC01943	ko00000,ko00001,ko00002,ko01000	-	-	-	GATase
373	ACIVAZ_01795	2730	2941	2493		2721.33	224.126	3.43478	2.35049	0.0160321	931626.Awo_c22240	1.25e-42	145.0	COG0118@1|root,COG0118@2|Bacteria,1TQT0@1239|Firmicutes,248SH@186801|Clostridia,25V5D@186806|Eubacteriaceae	186801|Clostridia	E	Imidazole glycerol phosphate synthase amidotransferase subunit (EC 2.4.2.-)	IGPS catalyzes the conversion of PRFAR and glutamine to IGP, AICAR and glutamate. The HisH subunit provides the glutamine amidotransferase activity that produces the ammonia necessary to HisF for the synthesis of IGP and AICAR	hisH	-	-	ko:K02501	ko00340,ko01100,ko01110,ko01230,map00340,map01100,map01110,map01230	M00026	R04558	RC00010,RC01190,RC01943	ko00000,ko00001,ko00002,ko01000	-	-	-	GATase
374	ACIVAZ_01800	3515	3156	3108		3259.67	222.424	3.51317	2.34718	0.0192036	903814.ELI_0357	1.74e-92	278.0	COG0106@1|root,COG0106@2|Bacteria,1V1IR@1239|Firmicutes,24GBJ@186801|Clostridia,25UUU@186806|Eubacteriaceae	186801|Clostridia	E	Phosphoribosylformimino-5-aminoimidazole carboxamide ribotide isomerase (EC 5.3.1.16)	Histidine biosynthesis protein	hisA	-	5.3.1.16	ko:K01814	ko00340,ko01100,ko01110,ko01230,map00340,map01100,map01110,map01230	M00026	R04640	RC00945	ko00000,ko00001,ko00002,ko01000	-	-	-	His_biosynth
375	ACIVAZ_01805	3696	3594	3458		3582.67	119.404	3.55421	2.07702	0.0211064	903814.ELI_0356	2.15e-133	383.0	COG0107@1|root,COG0107@2|Bacteria,1TP0W@1239|Firmicutes,24900@186801|Clostridia,25UY6@186806|Eubacteriaceae	186801|Clostridia	E	Imidazole glycerol phosphate synthase cyclase subunit (EC 4.1.3.-)	IGPS catalyzes the conversion of PRFAR and glutamine to IGP, AICAR and glutamate. The HisF subunit catalyzes the cyclization activity that produces IGP and AICAR from PRFAR using the ammonia provided by the HisH subunit	hisF	-	-	ko:K02500	ko00340,ko01100,ko01110,ko01230,map00340,map01100,map01110,map01230	M00026	R04558	RC00010,RC01190,RC01943	ko00000,ko00001,ko00002,ko01000	-	-	-	His_biosynth
376	ACIVAZ_01810	3035	2862	2720		2872.33	157.754	3.45823	2.19798	0.0169217	931626.Awo_c22270	4.43e-88	265.0	COG0139@1|root,COG0140@1|root,COG0139@2|Bacteria,COG0140@2|Bacteria,1UYNA@1239|Firmicutes,247RS@186801|Clostridia,25VEX@186806|Eubacteriaceae	186801|Clostridia	E	Phosphoribosyl-AMP cyclohydrolase (EC 3.5.4.19) / Phosphoribosyl-ATP pyrophosphatase (EC 3.6.1.31)	Belongs to the	hisI	-	3.5.4.19,3.6.1.31	ko:K01496,ko:K11755	ko00340,ko01100,ko01110,ko01230,map00340,map01100,map01110,map01230	M00026	R04035,R04037	RC00002,RC01055	ko00000,ko00001,ko00002,ko01000	-	-	iHN637.CLJU_RS05760	His_biosynth,PRA-CH,PRA-PH
377	ACIVAZ_01815	1470	1021	1010		1167	262.463	3.06707	2.41907	0.0068751	1408312.JNJS01000006_gene841	1.76e-70	224.0	COG4123@1|root,COG4123@2|Bacteria,1TQ25@1239|Firmicutes,249UH@186801|Clostridia,3NGI8@46205|Pseudobutyrivibrio	186801|Clostridia	S	tRNA (adenine37-N(6))-methyltransferase TrmN6 (EC 2.1.1.223)	Protein of unknown function (DUF890)	yfiC	-	2.1.1.223	ko:K15460	-	-	-	-	ko00000,ko01000,ko03016	-	-	-	MTS,Methyltransf_31
378	ACIVAZ_01820	223	265	163		217	51.264	2.33646	1.70981	0.0012784	1254432.SCE1572_46000	6.86e-14	67.0	COG1145@1|root,COG1145@2|Bacteria,1MZ6H@1224|Proteobacteria,42U8W@68525|delta/epsilon subdivisions,2X3DV@28221|Deltaproteobacteria,2YVMF@29|Myxococcales	28221|Deltaproteobacteria	C	Ferredoxin	4Fe-4S binding domain	-	-	-	-	-	-	-	-	-	-	-	-	Fer4,Fer4_7
379		4687	5088	5503		5092.67	408.02	3.70695	2.61068	0.0300022	545697.HMPREF0216_03475	1.02e-125	369.0	COG1774@1|root,COG1774@2|Bacteria,1TP1V@1239|Firmicutes,247Q6@186801|Clostridia,36EJN@31979|Clostridiaceae	186801|Clostridia	S	Signal peptidase-like protein	PSP1 domain protein	yaaT	-	-	-	-	-	-	-	-	-	-	-	PSP1
380	ACIVAZ_01830	1343	1690	1734		1589	214.175	3.20112	2.33077	0.00936122	1345697.M493_00380	3.33e-28	118.0	COG0470@1|root,COG0470@2|Bacteria,1TRVS@1239|Firmicutes,4HA3T@91061|Bacilli,1WEYA@129337|Geobacillus	91061|Bacilli	L	DNA polymerase III delta prime subunit (EC 2.7.7.7)	the delta' subunit seems to interact with the gamma subunit to transfer the beta subunit on the DNA	holB	GO:0006139,GO:0006259,GO:0006260,GO:0006261,GO:0006725,GO:0006807,GO:0008150,GO:0008152,GO:0009058,GO:0009059,GO:0009987,GO:0034641,GO:0034645,GO:0043170,GO:0044237,GO:0044238,GO:0044249,GO:0044260,GO:0046483,GO:0071704,GO:0090304,GO:1901360,GO:1901576	2.7.7.7	ko:K02341	ko00230,ko00240,ko01100,ko03030,ko03430,ko03440,map00230,map00240,map01100,map03030,map03430,map03440	M00260	R00375,R00376,R00377,R00378	RC02795	ko00000,ko00001,ko00002,ko01000,ko03032,ko03400	-	-	-	DNA_pol3_delta2,DNApol3-delta_C
381	ACIVAZ_01835	1069	1048	1000		1039	35.3695	3.01662	1.54863	0.00612102	903814.ELI_4566	1.78e-83	254.0	COG0125@1|root,COG0125@2|Bacteria,1V2D5@1239|Firmicutes,25MPG@186801|Clostridia,25W1W@186806|Eubacteriaceae	186801|Clostridia	F	Thymidylate kinase (EC 2.7.4.9)	Phosphorylation of dTMP to form dTDP in both de novo and salvage pathways of dTTP synthesis	tmk	-	2.7.4.9	ko:K00943	ko00240,ko01100,map00240,map01100	M00053	R02094,R02098	RC00002	ko00000,ko00001,ko00002,ko01000	-	-	-	Thymidylate_kin
382		380	302	251		311	64.9692	2.49276	1.81271	0.00183218							Arginine decarboxylase (EC 4.1.1.19)
383	ACIVAZ_01845	693	774	713		726.667	42.194	2.86134	1.62525	0.00428098	1347392.CCEZ01000009_gene2360	7.5e-60	204.0	COG1982@1|root,COG1982@2|Bacteria,1TNZ9@1239|Firmicutes,247RA@186801|Clostridia,36DPH@31979|Clostridiaceae	186801|Clostridia	E	Arginine decarboxylase (EC 4.1.1.19) / Lysine decarboxylase (EC 4.1.1.18)	Orn Lys Arg decarboxylase major	speA	-	4.1.1.18	ko:K01582	ko00310,ko00960,ko01100,ko01110,map00310,map00960,map01100,map01110	-	R00462	RC00299	ko00000,ko00001,ko01000	-	-	-	OKR_DC_1,OKR_DC_1_C
384	ACIVAZ_01850	892	1090	1029		1003.67	101.402	3.00159	2.00605	0.00591286	720554.Clocl_3096	1.88e-41	139.0	COG3118@1|root,COG3118@2|Bacteria,1VA3Y@1239|Firmicutes,24MM5@186801|Clostridia,3WJVA@541000|Ruminococcaceae	186801|Clostridia	O	Thioredoxin	Belongs to the thioredoxin family	trxA	-	-	ko:K03671	ko04621,ko05418,map04621,map05418	-	-	-	ko00000,ko00001,ko03110	-	-	-	Thioredoxin
385		766	690	873		776.333	91.9366	2.89005	1.96349	0.00457358							hypothetical protein
386	ACIVAZ_01860	876	985	1150		1003.67	137.95	3.00159	2.13972	0.00591286	1121324.CLIT_14c00120	6.19e-73	224.0	COG1838@1|root,COG1838@2|Bacteria,1V1CP@1239|Firmicutes,24FRK@186801|Clostridia,25RAR@186804|Peptostreptococcaceae	186801|Clostridia	C	Fumarate hydratase class I, aerobic (EC 4.2.1.2); L(+)-tartrate dehydratase beta subunit (EC 4.2.1.32)	Hydrolyase, tartrate beta subunit fumarate domain protein, Fe-S type	fumB	-	4.2.1.2	ko:K01678	ko00020,ko00620,ko00720,ko01100,ko01110,ko01120,ko01130,ko01200,map00020,map00620,map00720,map01100,map01110,map01120,map01130,map01200	M00009,M00011,M00173,M00374,M00620	R01082	RC00443	ko00000,ko00001,ko00002,ko01000	-	-	-	Fumerase_C
387	ACIVAZ_01865	2478	1749	2065		2097.33	365.574	3.32167	2.56298	0.0123559	633697.EubceDRAFT1_1433	2.16e-113	335.0	COG1951@1|root,COG1951@2|Bacteria,1TPXQ@1239|Firmicutes,248T7@186801|Clostridia,25VS3@186806|Eubacteriaceae	186801|Clostridia	C	Fumarate hydratase class I, aerobic (EC 4.2.1.2); L(+)-tartrate dehydratase alpha subunit (EC 4.2.1.32)	Hydrolyase, tartrate alpha subunit fumarate domain protein, Fe-S type	fumA	-	4.2.1.2	ko:K01677	ko00020,ko00620,ko00720,ko01100,ko01110,ko01120,ko01130,ko01200,map00020,map00620,map00720,map01100,map01110,map01120,map01130,map01200	M00009,M00011,M00173,M00374,M00620	R01082	RC00443	ko00000,ko00001,ko00002,ko01000	-	-	-	Fumerase
388	ACIVAZ_01870	55	112	93		86.6667	29.023	1.93785	1.46274	0.000510576	203275.BFO_2279	1.2e-30	107.0	COG1773@1|root,COG1773@2|Bacteria,4NHF0@976|Bacteroidetes,2FUN6@200643|Bacteroidia,22YNA@171551|Porphyromonadaceae	976|Bacteroidetes	C	Rubredoxin	Rubredoxin	rubR	-	-	-	-	-	-	-	-	-	-	-	Rubredoxin
389	ACIVAZ_01875	245	233	268		248.667	17.7858	2.39562	1.25007	0.00146496	1195236.CTER_3405	1.23e-124	361.0	COG1126@1|root,COG1126@2|Bacteria,1TNYD@1239|Firmicutes,247QZ@186801|Clostridia,3WGJA@541000|Ruminococcaceae	186801|Clostridia	E	Glutamine transport ATP-binding protein GlnQ (TC 3.A.1.3.2)	ABC-type polar amino acid transport system ATPase component	-	-	3.6.3.21	ko:K02028	-	M00236	-	-	ko00000,ko00002,ko01000,ko02000	3.A.1.3	-	-	ABC_tran
390	ACIVAZ_01880	110	178	158		148.667	34.9476	2.17221	1.54342	0.000875835	1410668.JNKC01000006_gene732	8.47e-95	282.0	COG0765@1|root,COG0765@2|Bacteria,1TPQ8@1239|Firmicutes,25C2R@186801|Clostridia,36WNJ@31979|Clostridiaceae	186801|Clostridia	P	amino acid ABC transporter, permease protein	ABC transporter permease	-	-	-	ko:K02029,ko:K16962	ko02010,map02010	M00236,M00586	-	-	ko00000,ko00001,ko00002,ko02000	3.A.1.3	-	-	BPD_transp_1
391	ACIVAZ_01885	414	398	456		422.667	29.9555	2.626	1.47648	0.00249004	1410668.JNKC01000006_gene731	1.46e-95	288.0	COG0834@1|root,COG0834@2|Bacteria,1TQNR@1239|Firmicutes,249Y5@186801|Clostridia,36DVN@31979|Clostridiaceae	186801|Clostridia	ET	cystine/glutamine-binding periplasmic protein	Belongs to the bacterial solute-binding protein 3 family	-	-	-	ko:K02030,ko:K02424	ko02010,map02010	M00234,M00236	-	-	ko00000,ko00001,ko00002,ko02000,ko02035	3.A.1.3,3.A.1.3.10,3.A.1.3.14	-	-	SBP_bac_3
392	ACIVAZ_01890	658	581	696		645	58.5918	2.80956	1.76784	0.00379987	293826.Amet_1083	2.99e-101	303.0	COG0159@1|root,COG0159@2|Bacteria,1TPXA@1239|Firmicutes,248M2@186801|Clostridia,36H9K@31979|Clostridiaceae	186801|Clostridia	E	Tryptophan synthase alpha chain (EC 4.2.1.20)	The alpha subunit is responsible for the aldol cleavage of indoleglycerol phosphate to indole and glyceraldehyde 3- phosphate	trpA	-	4.2.1.20	ko:K01695	ko00260,ko00400,ko01100,ko01110,ko01130,ko01230,map00260,map00400,map01100,map01110,map01130,map01230	M00023	R00674,R02340,R02722	RC00209,RC00210,RC00700,RC00701,RC02868	ko00000,ko00001,ko00002,ko01000	-	-	-	Trp_syntA
393	ACIVAZ_01895	1670	1134	1323		1375.67	271.854	3.13851	2.43433	0.00810442	1286171.EAL2_808p03720	1.36e-215	603.0	COG0133@1|root,COG0133@2|Bacteria,1TPI3@1239|Firmicutes,24881@186801|Clostridia,25VIZ@186806|Eubacteriaceae	186801|Clostridia	E	Tryptophan synthase beta chain (EC 4.2.1.20)	The beta subunit is responsible for the synthesis of L- tryptophan from indole and L-serine	trpB	-	4.2.1.20	ko:K01696	ko00260,ko00400,ko01100,ko01110,ko01130,ko01230,map00260,map00400,map01100,map01110,map01130,map01230	M00023	R00674,R02340,R02722	RC00209,RC00210,RC00700,RC00701,RC02868	ko00000,ko00001,ko00002,ko01000	-	-	-	PALP
394	ACIVAZ_01900	559	353	532		481.333	111.957	2.68245	2.04905	0.00283566	1128398.Curi_c06740	3.81e-28	108.0	COG0135@1|root,COG0135@2|Bacteria,1V6Y0@1239|Firmicutes,24HBQ@186801|Clostridia,26BES@186813|unclassified Clostridiales	186801|Clostridia	E	Phosphoribosylanthranilate isomerase (EC 5.3.1.24)	N-(5'phosphoribosyl)anthranilate (PRA) isomerase	trpF	-	5.3.1.24	ko:K01817	ko00400,ko01100,ko01110,ko01130,ko01230,map00400,map01100,map01110,map01130,map01230	M00023	R03509	RC00945	ko00000,ko00001,ko00002,ko01000	-	-	-	PRAI
395	ACIVAZ_01905	147	90	160		132.333	37.2335	2.12167	1.57093	0.000779611	545243.BAEV01000016_gene2109	2.45e-28	110.0	COG0135@1|root,COG0135@2|Bacteria,1V6Y0@1239|Firmicutes,24HBQ@186801|Clostridia,36K5C@31979|Clostridiaceae	186801|Clostridia	E	Phosphoribosylanthranilate isomerase (EC 5.3.1.24)	Belongs to the TrpF family	trpF	-	5.3.1.24	ko:K01817	ko00400,ko01100,ko01110,ko01130,ko01230,map00400,map01100,map01110,map01130,map01230	M00023	R03509	RC00945	ko00000,ko00001,ko00002,ko01000	-	-	-	PRAI
396	ACIVAZ_01910	264	302	292		286	19.6977	2.45637	1.29442	0.0016849	37659.JNLN01000001_gene72	5.34e-87	266.0	COG0134@1|root,COG0134@2|Bacteria,1TR94@1239|Firmicutes,249ZY@186801|Clostridia,36EKM@31979|Clostridiaceae	186801|Clostridia	E	Indole-3-glycerol phosphate synthase (EC 4.1.1.48)	Belongs to the TrpC family	trpC	-	4.1.1.48	ko:K01609	ko00400,ko01100,ko01110,ko01130,ko01230,map00400,map01100,map01110,map01130,map01230	M00023	R03508	RC00944	ko00000,ko00001,ko00002,ko01000	-	-	-	IGPS
397	ACIVAZ_01915	709	587	709		668.333	70.4367	2.82499	1.8478	0.00393733	293826.Amet_1079	3.48e-125	369.0	COG0547@1|root,COG0547@2|Bacteria,1TP8U@1239|Firmicutes,247WY@186801|Clostridia,36ERC@31979|Clostridiaceae	186801|Clostridia	F	Anthranilate phosphoribosyltransferase (EC 2.4.2.18)	Catalyzes the transfer of the phosphoribosyl group of 5- phosphorylribose-1-pyrophosphate (PRPP) to anthranilate to yield N-(5'-phosphoribosyl)-anthranilate (PRA)	trpD	-	2.4.2.18,4.1.3.27	ko:K00766,ko:K13497	ko00400,ko01100,ko01110,ko01130,ko01230,map00400,map01100,map01110,map01130,map01230	M00023	R00985,R00986,R01073	RC00010,RC00440,RC02148,RC02414	ko00000,ko00001,ko00002,ko01000	-	-	-	Glycos_trans_3N,Glycos_transf_3
398	ACIVAZ_01920	292	231	311		278	41.7971	2.44404	1.62115	0.00163777	203119.Cthe_0874	1.37e-83	252.0	COG0512@1|root,COG0512@2|Bacteria,1TT9R@1239|Firmicutes,24FR0@186801|Clostridia,3WI4T@541000|Ruminococcaceae	186801|Clostridia	EH	Anthranilate synthase, amidotransferase component (EC 4.1.3.27)	TIGRFAM glutamine amidotransferase of anthranilate synthase	trpG	-	4.1.3.27	ko:K01658	ko00400,ko00405,ko01100,ko01110,ko01130,ko01230,ko02024,ko02025,map00400,map00405,map01100,map01110,map01130,map01230,map02024,map02025	M00023	R00985,R00986	RC00010,RC02148,RC02414	ko00000,ko00001,ko00002,ko01000	-	-	-	GATase
399	ACIVAZ_01925	392	242	343		325.667	76.4875	2.51277	1.88359	0.00191859	293826.Amet_1077	2.9e-92	286.0	COG0147@1|root,COG0147@2|Bacteria,1TQAP@1239|Firmicutes,24946@186801|Clostridia,36DMY@31979|Clostridiaceae	186801|Clostridia	EH	Anthranilate synthase, aminase component (EC 4.1.3.27)	Part of a heterotetrameric complex that catalyzes the two-step biosynthesis of anthranilate, an intermediate in the biosynthesis of L-tryptophan. In the first step, the glutamine- binding beta subunit (TrpG) of anthranilate synthase (AS) provides the glutamine amidotransferase activity which generates ammonia as a substrate that, along with chorismate, is used in the second step, catalyzed by the…	trpE	-	2.6.1.85,4.1.3.27	ko:K01657,ko:K01665	ko00400,ko00405,ko00790,ko01100,ko01110,ko01130,ko01230,ko02024,ko02025,map00400,map00405,map00790,map01100,map01110,map01130,map01230,map02024,map02025	M00023	R00985,R00986,R01716	RC00010,RC01418,RC02148,RC02414	ko00000,ko00001,ko00002,ko01000	-	-	-	Anth_synt_I_N,Chorismate_bind
400	ACIVAZ_01930	294	232	240		255.333	33.7244	2.40711	1.52794	0.00150424	1304880.JAGB01000001_gene558	1.08e-35	140.0	COG0147@1|root,COG0147@2|Bacteria,1TQAP@1239|Firmicutes,24946@186801|Clostridia	186801|Clostridia	EH	Anthranilate synthase, aminase component (EC 4.1.3.27)	Part of a heterotetrameric complex that catalyzes the two-step biosynthesis of anthranilate, an intermediate in the biosynthesis of L-tryptophan. In the first step, the glutamine- binding beta subunit (TrpG) of anthranilate synthase (AS) provides the glutamine amidotransferase activity which generates ammonia as a substrate that, along with chorismate, is used in the second step, catalyzed by the…	trpE	-	4.1.3.27	ko:K01657	ko00400,ko00405,ko01100,ko01110,ko01130,ko01230,ko02024,ko02025,map00400,map00405,map01100,map01110,map01130,map01230,map02024,map02025	M00023	R00985,R00986	RC00010,RC02148,RC02414	ko00000,ko00001,ko00002,ko01000	-	-	-	Anth_synt_I_N,Chorismate_bind
401		261	446	400		369	96.3172	2.56703	1.9837	0.00217388							hypothetical protein
402	ACIVAZ_01940	2778	3658	4149		3528.33	694.637	3.54757	2.84176	0.0207863	445971.ANASTE_00410	4.87e-86	268.0	COG2390@1|root,COG2390@2|Bacteria,1TR3C@1239|Firmicutes,25D2T@186801|Clostridia,25VXS@186806|Eubacteriaceae	186801|Clostridia	K	Deoxyribonucleoside regulator DeoR (transcriptional repressor)	Putative sugar-binding domain	-	-	-	-	-	-	-	-	-	-	-	-	HTH_Crp_2,Sugar-bind
403	ACIVAZ_01945	950	921	1188		1019.67	146.5	3.00846	2.16584	0.00600713	1294142.CINTURNW_3751	7.47e-100	306.0	COG1063@1|root,COG1063@2|Bacteria,1TPWP@1239|Firmicutes,24ATV@186801|Clostridia,36E3P@31979|Clostridiaceae	186801|Clostridia	C	Alcohol dehydrogenase (EC 1.1.1.1)	PFAM Alcohol dehydrogenase	-	-	1.1.1.14	ko:K00008	ko00040,ko00051,ko01100,map00040,map00051,map01100	M00014	R00875,R01896	RC00085,RC00102	ko00000,ko00001,ko00002,ko01000	-	-	-	ADH_N,ADH_zinc_N
404	ACIVAZ_01950	596	932	775		767.667	168.12	2.88517	2.22562	0.00452253	445971.ANASTE_01480	1.67e-70	223.0	COG1028@1|root,COG1028@2|Bacteria,1TR53@1239|Firmicutes,247XS@186801|Clostridia,25YRC@186806|Eubacteriaceae	186801|Clostridia	IQ	3-oxoacyl-[acyl-carrier protein] reductase (EC 1.1.1.100)	Enoyl-(Acyl carrier protein) reductase	ydaD	-	-	-	-	-	-	-	-	-	-	-	adh_short_C2
405	ACIVAZ_01955	3174	17842	7654		9556.67	7516.83	3.98031	3.87603	0.0563008	445971.ANASTE_00134	9.44e-166	479.0	COG3775@1|root,COG3775@2|Bacteria,1TQ10@1239|Firmicutes,24ADE@186801|Clostridia,25YAD@186806|Eubacteriaceae	186801|Clostridia	G	PTS system, galactitol-specific IIC component (EC 2.7.1.69)	COG COG3775 Phosphotransferase system, galactitol-specific IIC component	-	-	-	ko:K02775	ko00052,ko01100,ko02060,map00052,map01100,map02060	M00279	R05570	RC00017,RC03206	ko00000,ko00001,ko00002,ko02000	4.A.5.1	-	-	EIIC-GAT
406	ACIVAZ_01960	4470	13749	6607		8275.33	4859.27	3.91779	3.68657	0.0487522	903814.ELI_0013	7.56e-32	114.0	COG3414@1|root,COG3414@2|Bacteria,1VCFW@1239|Firmicutes,25CYM@186801|Clostridia,25XBT@186806|Eubacteriaceae	186801|Clostridia	G	PTS system, galactitol-specific IIB component (EC 2.7.1.69)	PTS system, Lactose/Cellobiose specific IIB subunit	-	-	2.7.1.200	ko:K02774	ko00052,ko01100,ko02060,map00052,map01100,map02060	M00279	R05570	RC00017,RC03206	ko00000,ko00001,ko00002,ko01000,ko02000	4.A.5.1	-	-	PTS_IIB
407	ACIVAZ_01965	5663	7189	8080		6977.33	1222.32	3.84369	3.08719	0.0411053	931626.Awo_c18510	9.37e-70	214.0	COG1917@1|root,COG1917@2|Bacteria,1W36M@1239|Firmicutes,257HZ@186801|Clostridia	186801|Clostridia	S	hypothetical protein	Cupin 2, conserved barrel domain protein	-	-	-	-	-	-	-	-	-	-	-	-	-
408		6003	7186	8759		7316	1382.59	3.86427	3.14069	0.0431005							hypothetical protein
409	ACIVAZ_01975	21141	23174	28336		24217	3709.16	4.38412	3.56928	0.142669	445971.ANASTE_01489	2.98e-161	461.0	COG1063@1|root,COG1063@2|Bacteria,1TS6I@1239|Firmicutes,2493N@186801|Clostridia,25ZFX@186806|Eubacteriaceae	186801|Clostridia	C	Threonine dehydrogenase and related Zn-dependent dehydrogenases	COG COG1063 Threonine dehydrogenase and related Zn-dependent dehydrogenases	-	-	1.1.1.103,1.1.1.14	ko:K00008,ko:K00060	ko00040,ko00051,ko00260,ko01100,map00040,map00051,map00260,map01100	M00014	R00875,R01465,R01896	RC00085,RC00102,RC00525	ko00000,ko00001,ko00002,ko01000	-	-	-	ADH_N,ADH_zinc_N
410	ACIVAZ_01980	9261	10056	14061		11126	2572.68	4.04634	3.41039	0.0655462	445971.ANASTE_01490	2.08e-89	269.0	COG0036@1|root,COG0036@2|Bacteria,1TQM6@1239|Firmicutes,24DA7@186801|Clostridia,25VY1@186806|Eubacteriaceae	186801|Clostridia	G	Ribulose-phosphate 3-epimerase (EC 5.1.3.1)	Cytoplasmic, score 8.87	-	-	5.1.3.1	ko:K01783	ko00030,ko00040,ko00710,ko01100,ko01110,ko01120,ko01130,ko01200,ko01230,map00030,map00040,map00710,map01100,map01110,map01120,map01130,map01200,map01230	M00004,M00007	R01529	RC00540	ko00000,ko00001,ko00002,ko01000	-	-	-	Ribul_P_3_epim
411	ACIVAZ_01985	4780	6225	7320		6108.33	1274.01	3.78592	3.10517	0.0359858	445971.ANASTE_01492	3.45e-47	157.0	COG0698@1|root,COG0698@2|Bacteria	2|Bacteria	G	Ribose 5-phosphate isomerase B (EC 5.3.1.6)	galactose-6-phosphate isomerase activity	upp	-	2.4.2.9,5.3.1.6	ko:K00761,ko:K01808	ko00030,ko00051,ko00240,ko00710,ko01100,ko01110,ko01120,ko01130,ko01200,ko01230,map00030,map00051,map00240,map00710,map01100,map01110,map01120,map01130,map01200,map01230	M00004,M00007,M00165,M00167	R00966,R01056,R09030	RC00063,RC00376,RC00434	ko00000,ko00001,ko00002,ko01000	-	-	-	LacAB_rpiB,UPRTase
412	ACIVAZ_01990	5267	6217	6431		5971.67	619.569	3.7761	2.79209	0.0351807	445971.ANASTE_01493	4.7e-142	413.0	COG1063@1|root,COG1063@2|Bacteria,1TPWP@1239|Firmicutes,24ATV@186801|Clostridia,25VIJ@186806|Eubacteriaceae	186801|Clostridia	E	Galactitol-1-phosphate 5-dehydrogenase (EC 1.1.1.251)	COG1063 Threonine dehydrogenase and related Zn-dependent dehydrogenases	-	-	1.1.1.14	ko:K00008	ko00040,ko00051,ko01100,map00040,map00051,map01100	M00014	R00875,R01896	RC00085,RC00102	ko00000,ko00001,ko00002,ko01000	-	-	-	ADH_N,ADH_zinc_N
413	ACIVAZ_01995	5975	8534	10876		8461.67	2451.3	3.92746	3.3894	0.0498499	445971.ANASTE_01494	8.49e-100	295.0	COG0036@1|root,COG0036@2|Bacteria,1TQK8@1239|Firmicutes,248AR@186801|Clostridia,25W6C@186806|Eubacteriaceae	186801|Clostridia	G	Ribulose-phosphate 3-epimerase (EC 5.1.3.1)	Psort location Cytoplasmic, score	rpe	-	5.1.3.1	ko:K01783	ko00030,ko00040,ko00710,ko01100,ko01110,ko01120,ko01130,ko01200,ko01230,map00030,map00040,map00710,map01100,map01110,map01120,map01130,map01200,map01230	M00004,M00007	R01529	RC00540	ko00000,ko00001,ko00002,ko01000	-	-	-	Ribul_P_3_epim
414	ACIVAZ_02000	1014	1381	1453		1282.67	235.441	3.10811	2.37188	0.00755653	445971.ANASTE_01496	6.92e-79	241.0	COG0794@1|root,COG0794@2|Bacteria,1TQ04@1239|Firmicutes,249KC@186801|Clostridia,25Z3N@186806|Eubacteriaceae	186801|Clostridia	M	Arabinose 5-phosphate isomerase (EC 5.3.1.13)	sugar phosphate isomerase involved in capsule formation	-	-	5.3.1.13	ko:K06041	ko00540,ko01100,map00540,map01100	M00063	R01530	RC00541	ko00000,ko00001,ko00002,ko01000,ko01005	-	-	-	CBS,SIS
415		232	346	305		294.333	57.7437	2.46884	1.7615	0.001734							hypothetical protein
416	ACIVAZ_02010	236	385	306		309	74.5453	2.48996	1.87242	0.0018204	445971.ANASTE_01506	7.8e-48	159.0	COG1762@1|root,COG1762@2|Bacteria,1VAHC@1239|Firmicutes,24M7N@186801|Clostridia,25XD5@186806|Eubacteriaceae	186801|Clostridia	H	PTS system, galactitol-specific IIA component (EC 2.7.1.69)	COG COG1762 Phosphotransferase system mannitol fructose-specific IIA domain (Ntr-type)	-	-	2.7.1.200	ko:K02773	ko00052,ko01100,ko02060,map00052,map01100,map02060	M00279	R05570	RC00017,RC03206	ko00000,ko00001,ko00002,ko01000,ko02000	4.A.5.1	-	-	PTS_EIIA_2
417	ACIVAZ_02015	1523	1240	1836		1533	298.126	3.18554	2.4744	0.00903131	445971.ANASTE_02292	1.47e-214	604.0	COG1850@1|root,COG1850@2|Bacteria,1TSZQ@1239|Firmicutes,2482N@186801|Clostridia	186801|Clostridia	G	2,3-diketo-5-methylthiopentyl-1-phosphate enolase (EC 5.3.2.5)	Belongs to the RuBisCO large chain family	mtnW	-	5.3.2.5	ko:K08965	ko00270,ko01100,map00270,map01100	M00034	R07393	RC02421	ko00000,ko00001,ko00002,ko01000	-	-	-	RuBisCO_large,RuBisCO_large_N
418	ACIVAZ_02020	1560	1945	2285		1930	362.733	3.28556	2.55959	0.0113701	349161.Dred_1763	3.91e-129	396.0	COG3829@1|root,COG3829@2|Bacteria,1TP0E@1239|Firmicutes,247MB@186801|Clostridia,26403@186807|Peptococcaceae	186801|Clostridia	KT	Acetoacetate metabolism regulatory protein AtoC	Sigma-54 interaction domain	-	-	-	ko:K03721,ko:K06714	-	-	-	-	ko00000,ko03000	-	-	-	CBS,HTH_8,PAS,PAS_8,PAS_9,Sigma54_activat
419	ACIVAZ_02025	4554	6208	5615		5459	837.962	3.73711	2.92322	0.0321604	931626.Awo_c00060	0.0	1051.0	COG0188@1|root,COG0188@2|Bacteria,1TP2Z@1239|Firmicutes,2482G@186801|Clostridia,25UZ0@186806|Eubacteriaceae	186801|Clostridia	L	DNA gyrase subunit A (EC 5.99.1.3)	A type II topoisomerase that negatively supercoils closed circular double-stranded (ds) DNA in an ATP-dependent manner to modulate DNA topology and maintain chromosomes in an underwound state. Negative supercoiling favors strand separation, and DNA replication, transcription, recombination and repair, all of which involve strand separation. Also able to catalyze the interconversion of other topol…	gyrA	-	5.99.1.3	ko:K02469	-	-	-	-	ko00000,ko01000,ko03032,ko03400	-	-	-	DNA_gyraseA_C,DNA_topoisoIV
420	ACIVAZ_02030	1668	2058	2021		1915.67	215.282	3.28232	2.33301	0.0112857	931626.Awo_c00050	0.0	942.0	COG0187@1|root,COG0187@2|Bacteria,1TQ0R@1239|Firmicutes,248AV@186801|Clostridia,25VFV@186806|Eubacteriaceae	186801|Clostridia	L	DNA gyrase subunit B (EC 5.99.1.3)	A type II topoisomerase that negatively supercoils closed circular double-stranded (ds) DNA in an ATP-dependent manner to modulate DNA topology and maintain chromosomes in an underwound state. Negative supercoiling favors strand separation, and DNA replication, transcription, recombination and repair, all of which involve strand separation. Also able to catalyze the interconversion of other topol…	gyrB	-	5.99.1.3	ko:K02470	-	-	-	-	ko00000,ko01000,ko03032,ko03400	-	-	-	DNA_gyraseB,DNA_gyraseB_C,HATPase_c,Toprim
421	ACIVAZ_02035	872	1079	857		936	124.069	2.97128	2.09366	0.00551422	941824.TCEL_02025	3.22e-92	288.0	COG1195@1|root,COG1195@2|Bacteria,1TP9U@1239|Firmicutes,247KY@186801|Clostridia,36DP1@31979|Clostridiaceae	186801|Clostridia	L	DNA recombination and repair protein RecF	it is required for DNA replication and normal SOS inducibility. RecF binds preferentially to single-stranded, linear DNA. It also seems to bind ATP	recF	-	-	ko:K03629	ko03440,map03440	-	-	-	ko00000,ko00001,ko03400	-	-	-	SMC_N
422	ACIVAZ_02040	168	197	172		179	15.7162	2.25285	1.19635	0.00105454	903814.ELI_0007	4.25e-22	88.2	COG2501@1|root,COG2501@2|Bacteria,1VYQT@1239|Firmicutes,24QZU@186801|Clostridia,25XAF@186806|Eubacteriaceae	186801|Clostridia	S	FIG002958: hypothetical protein	S4 domain	yaaA	-	-	ko:K14761	-	-	-	-	ko00000,ko03009	-	-	-	S4_2
423	ACIVAZ_02045	1510	1555	1861		1642	190.99	3.21537	2.28101	0.00967345	1408422.JHYF01000006_gene1016	3.75e-115	346.0	COG0592@1|root,COG0592@2|Bacteria,1TQ7J@1239|Firmicutes,248EG@186801|Clostridia,36E0C@31979|Clostridiaceae	186801|Clostridia	L	DNA polymerase III beta subunit (EC 2.7.7.7)	Confers DNA tethering and processivity to DNA polymerases and other proteins. Acts as a clamp, forming a ring around DNA (a reaction catalyzed by the clamp-loading complex) which diffuses in an ATP-independent manner freely and bidirectionally along dsDNA. Initially characterized for its ability to contact the catalytic subunit of DNA polymerase III (Pol III), a complex, multichain enzyme respons…	dnaN	-	2.7.7.7	ko:K02338	ko00230,ko00240,ko01100,ko03030,ko03430,ko03440,map00230,map00240,map01100,map03030,map03430,map03440	M00260	R00375,R00376,R00377,R00378	RC02795	ko00000,ko00001,ko00002,ko01000,ko03032,ko03400	-	-	-	DNA_pol3_beta,DNA_pol3_beta_2,DNA_pol3_beta_3
424	ACIVAZ_02050	2990	3623	5067		3893.33	1064.56	3.59032	3.02717	0.0229367	1304284.L21TH_2551	1.43e-213	602.0	COG0593@1|root,COG0593@2|Bacteria,1TPV7@1239|Firmicutes,2490S@186801|Clostridia,36DSQ@31979|Clostridiaceae	186801|Clostridia	L	Chromosomal replication initiator protein DnaA	it binds specifically double-stranded DNA at a 9 bp consensus (dnaA box) 5'-TTATC CA A CA A-3'. DnaA binds to ATP and to acidic phospholipids	dnaA	-	-	ko:K02313	ko02020,ko04112,map02020,map04112	-	-	-	ko00000,ko00001,ko03032,ko03036	-	-	-	Bac_DnaA,Bac_DnaA_C,DnaA_N
425	ACIVAZ_02055	1181	1226	1327		1244.67	74.7685	3.09505	1.87372	0.00733266	592026.GCWU0000282_002250	4.03e-12	60.5	COG0230@1|root,COG0230@2|Bacteria,1VK90@1239|Firmicutes,24UGN@186801|Clostridia	186801|Clostridia	J	LSU ribosomal protein L34p	Belongs to the bacterial ribosomal protein bL34 family	rpmH	-	-	ko:K02914	ko03010,map03010	M00178	-	-	br01610,ko00000,ko00001,ko00002,ko03011	-	-	-	Ribosomal_L34
426	ACIVAZ_02065	1865	2866	2951		2560.67	603.962	3.40835	2.78101	0.0150856	1274524.BSONL12_00130	1.65e-27	101.0	COG0759@1|root,COG0759@2|Bacteria,1VEIG@1239|Firmicutes,4HPA3@91061|Bacilli,1ZHVV@1386|Bacillus	91061|Bacilli	S	Protein YidD	Could be involved in insertion of integral membrane proteins into the membrane	ytjA	-	-	ko:K08998	-	-	-	-	ko00000	-	-	-	Haemolytic
427	ACIVAZ_02070	5090	6957	7042		6363	1103.27	3.80366	3.04268	0.0374861	887929.HMP0721_1858	5.7e-67	215.0	COG0706@1|root,COG0706@2|Bacteria,1TQ0J@1239|Firmicutes,247V9@186801|Clostridia,25VNJ@186806|Eubacteriaceae	186801|Clostridia	U	Inner membrane protein translocase component YidC, short form OxaI-like	Membrane protein insertase, YidC Oxa1 family	oxaA	-	-	ko:K03217	ko02024,ko03060,ko03070,map02024,map03060,map03070	M00335	-	-	ko00000,ko00001,ko00002,ko02044,ko03029	2.A.9	-	-	60KD_IMP
428	ACIVAZ_02075	5354	7278	6838		6490	1008.1	3.81224	3.0035	0.0382343	97138.C820_01079	5.8e-70	219.0	COG1847@1|root,COG1847@2|Bacteria,1V3IN@1239|Firmicutes,249EA@186801|Clostridia,36F11@31979|Clostridiaceae	186801|Clostridia	S	RNA-binding protein Jag	R3H domain protein	jag	-	-	ko:K06346	-	-	-	-	ko00000	-	-	-	Jag_N,KH_4,R3H
429	ACIVAZ_02080	960	1516	1568		1348	337.022	3.12969	2.52766	0.00794142	1151292.QEW_4339	3.15e-116	349.0	COG0486@1|root,COG0486@2|Bacteria,1TPJF@1239|Firmicutes,248A9@186801|Clostridia,25QGZ@186804|Peptostreptococcaceae	186801|Clostridia	J	GTPase and tRNA-U34 5-formylation enzyme TrmE	Exhibits a very high intrinsic GTPase hydrolysis rate. Involved in the addition of a carboxymethylaminomethyl (cmnm) group at the wobble position (U34) of certain tRNAs, forming tRNA- cmnm(5)s(2)U34	mnmE	-	-	ko:K03650	-	-	R08701	RC00053,RC00209,RC00870	ko00000,ko01000,ko03016	-	-	-	MMR_HSR1,MnmE_helical,TrmE_N
430	ACIVAZ_02085	512	877	764		717.667	186.859	2.85592	2.27151	0.00422796	221109.22779181	1.47e-39	146.0	COG0486@1|root,COG0486@2|Bacteria,1TPJF@1239|Firmicutes,4HA06@91061|Bacilli,23JBF@182709|Oceanobacillus	91061|Bacilli	S	GTPase and tRNA-U34 5-formylation enzyme TrmE	Exhibits a very high intrinsic GTPase hydrolysis rate. Involved in the addition of a carboxymethylaminomethyl (cmnm) group at the wobble position (U34) of certain tRNAs, forming tRNA- cmnm(5)s(2)U34	mnmE	-	-	ko:K03650	-	-	R08701	RC00053,RC00209,RC00870	ko00000,ko01000,ko03016	-	-	-	MMR_HSR1,MnmE_helical,TrmE_N
431		1627	2503	2586		2238.67	531.342	3.34999	2.72537	0.0131886	903814.ELI_4596	2.07e-112	344.0	COG0445@1|root,COG0445@2|Bacteria,1TQ4B@1239|Firmicutes,247U2@186801|Clostridia,25UR2@186806|Eubacteriaceae	186801|Clostridia	D	tRNA uridine 5-carboxymethylaminomethyl modification enzyme GidA	NAD-binding protein involved in the addition of a carboxymethylaminomethyl (cmnm) group at the wobble position (U34) of certain tRNAs, forming tRNA-cmnm(5)s(2)U34	gidA	-	-	ko:K03495	-	-	R08701	RC00053,RC00209,RC00870	ko00000,ko03016,ko03036	-	-	-	GIDA,GIDA_assoc
432		1908	2848	2916		2557.33	563.366	3.40779	2.75079	0.0150659	203119.Cthe_2364	2.64e-140	417.0	COG0445@1|root,COG0445@2|Bacteria,1TQ4B@1239|Firmicutes,247U2@186801|Clostridia,3WGGQ@541000|Ruminococcaceae	186801|Clostridia	D	tRNA uridine 5-carboxymethylaminomethyl modification enzyme GidA	NAD-binding protein involved in the addition of a carboxymethylaminomethyl (cmnm) group at the wobble position (U34) of certain tRNAs, forming tRNA-cmnm(5)s(2)U34	gidA	-	-	ko:K03495	-	-	R08701	RC00053,RC00209,RC00870	ko00000,ko03016,ko03036	-	-	-	GIDA,GIDA_assoc
433	ACIVAZ_02095	2958	4299	3795		3684	677.356	3.56632	2.83082	0.0217034	1304284.L21TH_2543	1.39e-73	230.0	COG0357@1|root,COG0357@2|Bacteria,1TPBT@1239|Firmicutes,247WM@186801|Clostridia,36EMZ@31979|Clostridiaceae	186801|Clostridia	J	rRNA small subunit 7-methylguanosine (m7G) methyltransferase GidB	Specifically methylates the N7 position of a guanine in 16S rRNA	rsmG	-	2.1.1.170	ko:K03501	-	-	-	-	ko00000,ko01000,ko03009,ko03036	-	-	-	GidB
434	ACIVAZ_02100	715	958	835		836	121.503	2.92221	2.08459	0.0049251	1304284.L21TH_2542	1.58e-68	217.0	COG1475@1|root,COG1475@2|Bacteria,1TP0I@1239|Firmicutes,2488X@186801|Clostridia,36DCH@31979|Clostridiaceae	186801|Clostridia	K	Chromosome (plasmid) partitioning protein ParB	Belongs to the ParB family	noc	-	-	ko:K03497	-	-	-	-	ko00000,ko03000,ko03036,ko04812	-	-	-	ParBc
435	ACIVAZ_02105	188	169	168		175	11.2694	2.24304	1.0519	0.00103097	887929.HMP0721_1852	8.56e-19	84.7	COG1475@1|root,COG1475@2|Bacteria,1TP0I@1239|Firmicutes,2488X@186801|Clostridia,25W8R@186806|Eubacteriaceae	186801|Clostridia	K	hypothetical protein	ParB-like nuclease domain	noc	-	-	ko:K03497	-	-	-	-	ko00000,ko03000,ko03036,ko04812	-	-	-	ParBc
436		2591	4694	5519		4268	1509.77	3.63022	3.17891	0.0251439	293826.Amet_4792	4.82e-75	232.0	COG1192@1|root,COG1192@2|Bacteria,1TP8S@1239|Firmicutes,2488C@186801|Clostridia,36E15@31979|Clostridiaceae	186801|Clostridia	D	Chromosome (plasmid) partitioning protein ParA	sporulation initiation inhibitor protein Soj	soj	-	-	ko:K03496	-	-	-	-	ko00000,ko03036,ko04812	-	-	-	AAA_31
437		1033	1337	1577		1315.67	272.627	3.11915	2.43557	0.00775094	1161902.HMPREF0378_0736	3.88e-25	100.0	COG1192@1|root,COG1192@2|Bacteria,1TP8S@1239|Firmicutes,2488C@186801|Clostridia,3WCDY@538999|Clostridiales incertae sedis	186801|Clostridia	D	Chromosome (plasmid) partitioning protein ParA	4Fe-4S iron sulfur cluster binding proteins, NifH/frxC family	soj	-	-	ko:K03496	-	-	-	-	ko00000,ko03036,ko04812	-	-	-	AAA_31
438	ACIVAZ_02115	7135	14737	21640		14504	7255.31	4.16149	3.86066	0.0854469	1094508.Tsac_0541	1.84e-92	281.0	COG1475@1|root,COG1475@2|Bacteria,1TQ2B@1239|Firmicutes,249VV@186801|Clostridia,42FPF@68295|Thermoanaerobacterales	186801|Clostridia	K	Chromosome (plasmid) partitioning protein ParB	Belongs to the ParB family	spo0J	-	-	ko:K03497	-	-	-	-	ko00000,ko03000,ko03036,ko04812	-	-	-	ParBc
439		1819	2560	3556		2645	871.614	3.42243	2.94032	0.0155824							hypothetical protein
440		2923	3995	5257		4058.33	1168.29	3.60835	3.06755	0.0239087							hypothetical protein
441	ACIVAZ_02130	691	990	1137		939.333	227.276	2.97282	2.35655	0.00553386	1114972.AUAW01000018_gene1983	2.27e-20	82.4	COG4481@1|root,COG4481@2|Bacteria,1VEQ7@1239|Firmicutes,4HNHU@91061|Bacilli,3F823@33958|Lactobacillaceae	91061|Bacilli	S	hypothetical protein	Bacterial protein of unknown function (DUF951)	yyzM	-	-	-	-	-	-	-	-	-	-	-	DUF951
442	ACIVAZ_02135	2213	1433	1627		1757.67	406.085	3.24494	2.60862	0.0103549	903814.ELI_4587	3.47e-26	99.8	COG0360@1|root,COG0360@2|Bacteria,1VA18@1239|Firmicutes,24QZQ@186801|Clostridia,25WPC@186806|Eubacteriaceae	186801|Clostridia	J	SSU ribosomal protein S6p	Binds together with S18 to 16S ribosomal RNA	rpsF	-	-	ko:K02990	ko03010,map03010	M00178	-	-	br01610,ko00000,ko00001,ko00002,ko03011,ko03029	-	-	-	Ribosomal_S6
443	ACIVAZ_02140	9413	5963	8293		7889.67	1760.01	3.89706	3.24552	0.0464801	1443125.Z962_06925	1.85e-44	150.0	COG0629@1|root,COG0629@2|Bacteria,1V3WT@1239|Firmicutes,24HF9@186801|Clostridia,36IQ6@31979|Clostridiaceae	186801|Clostridia	L	Single-stranded DNA-binding protein	Single-stranded DNA-binding protein	ssb3	-	-	ko:K03111	ko03030,ko03430,ko03440,map03030,map03430,map03440	-	-	-	ko00000,ko00001,ko03029,ko03032,ko03400	-	-	-	SSB
444	ACIVAZ_02145	3851	2462	3108		3140.33	695.064	3.49698	2.84202	0.0185005	1121289.JHVL01000038_gene2981	2.89e-34	118.0	COG0238@1|root,COG0238@2|Bacteria,1V9XS@1239|Firmicutes,24MQV@186801|Clostridia,36KGE@31979|Clostridiaceae	186801|Clostridia	J	SSU ribosomal protein S18p @ SSU ribosomal protein S18p, zinc-dependent	Binds as a heterodimer with protein S6 to the central domain of the 16S rRNA, where it helps stabilize the platform of the 30S subunit	rpsR	-	-	ko:K02963	ko03010,map03010	M00178	-	-	br01610,ko00000,ko00001,ko00002,ko03011	-	-	-	Ribosomal_S18
445	ACIVAZ_02150	3295	3507	4234		3678.67	492.476	3.56569	2.69238	0.021672	1408422.JHYF01000006_gene1045	4.7e-159	480.0	COG3887@1|root,COG3887@2|Bacteria,1TPGP@1239|Firmicutes,2484R@186801|Clostridia,36E60@31979|Clostridiaceae	186801|Clostridia	T	Phosphoesterase, DHH family protein	domain protein	yybT	-	-	-	-	-	-	-	-	-	-	-	DHH,DHHA1
446	ACIVAZ_02155	1313	1409	1421		1381	59.1946	3.14019	1.77228	0.00813584	865861.AZSU01000002_gene2395	1.02e-45	153.0	COG0359@1|root,COG0359@2|Bacteria,1V6QG@1239|Firmicutes,24MT6@186801|Clostridia,36IT5@31979|Clostridiaceae	186801|Clostridia	J	LSU ribosomal protein L9p	binds to the 23S rRNA	rplI	-	-	ko:K02939	ko03010,map03010	M00178	-	-	br01610,ko00000,ko00001,ko00002,ko03011	-	-	-	Ribosomal_L9_C,Ribosomal_L9_N
447	ACIVAZ_02160	3275	3769	3281		3441.67	283.495	3.53677	2.45255	0.0202758	1304284.L21TH_1915	7.44e-185	529.0	COG0305@1|root,COG0305@2|Bacteria,1TPCT@1239|Firmicutes,247W3@186801|Clostridia,36DTR@31979|Clostridiaceae	186801|Clostridia	L	Replicative DNA helicase (EC 3.6.1.-)	Participates in initiation and elongation during chromosome replication	dnaB	-	3.6.4.12	ko:K02314	ko03030,ko04112,map03030,map04112	-	-	-	ko00000,ko00001,ko01000,ko03032	-	-	-	DnaB,DnaB_C
448	ACIVAZ_02170	8220	7344	7453		7672.33	477.414	3.88493	2.6789	0.0451997	903814.ELI_4575	3.13e-253	721.0	COG2509@1|root,COG2509@2|Bacteria,1TP9I@1239|Firmicutes,247QM@186801|Clostridia,25UQY@186806|Eubacteriaceae	186801|Clostridia	S	Adenylosuccinate synthetase (EC 6.3.4.4)	Psort location Cytoplasmic, score	-	-	-	ko:K07137	-	-	-	-	ko00000	-	-	-	FAD_binding_2,HI0933_like,Pyr_redox_2,Thi4
449	ACIVAZ_02175	1628	1313	955		1298.67	336.729	3.1135	2.52728	0.00765079	1122947.FR7_1446	2.06e-66	212.0	COG0313@1|root,COG0313@2|Bacteria,1TP6U@1239|Firmicutes,4H22J@909932|Negativicutes	909932|Negativicutes	H	rRNA small subunit methyltransferase I	Catalyzes the 2'-O-methylation of the ribose of cytidine 1402 (C1402) in 16S rRNA	rsmI	-	2.1.1.198	ko:K07056	-	-	-	-	ko00000,ko01000,ko03009	-	-	-	TP_methylase
450		160	212	157		176.333	30.9246	2.24633	1.4903	0.00103883							hypothetical protein
451	ACIVAZ_02185	106	277	141		174.667	90.3346	2.24221	1.95585	0.00102901	1230342.CTM_11028	1.35e-41	137.0	COG2002@1|root,COG2002@2|Bacteria,1VA3H@1239|Firmicutes,24MN7@186801|Clostridia,36KGI@31979|Clostridiaceae	186801|Clostridia	K	Transition state regulatory protein AbrB	AbrB family	abrB	-	-	ko:K06284	-	-	-	-	ko00000,ko03000	-	-	-	MazE_antitoxin
452		489	473	726		562.667	141.677	2.75025	2.1513	0.00331482	1280390.CBQR020000116_gene3058	1.37e-42	152.0	COG0143@1|root,COG0143@2|Bacteria,1TPA1@1239|Firmicutes,4H9VC@91061|Bacilli,26SG9@186822|Paenibacillaceae	91061|Bacilli	J	Methionyl-tRNA synthetase (EC 6.1.1.10)	Is required not only for elongation of protein synthesis but also for the initiation of all mRNA translation through initiator tRNA(fMet) aminoacylation	metG	GO:0003674,GO:0003824,GO:0004812,GO:0004825,GO:0005575,GO:0005622,GO:0005623,GO:0005737,GO:0006082,GO:0006139,GO:0006399,GO:0006412,GO:0006418,GO:0006431,GO:0006518,GO:0006520,GO:0006725,GO:0006807,GO:0008150,GO:0008152,GO:0009058,GO:0009059,GO:0009987,GO:0010467,GO:0016070,GO:0016874,GO:0016875,GO:0019538,GO:0019752,GO:0034641,GO:0034645,GO:0034660,GO:0043038,GO:0043039,GO:0043043,GO:0043170,GO:…	6.1.1.10	ko:K01874	ko00450,ko00970,map00450,map00970	M00359,M00360	R03659,R04773	RC00055,RC00523	ko00000,ko00001,ko00002,ko01000,ko01007,ko03016	-	-	-	Anticodon_1,tRNA-synt_1g,tRNA_bind
453		2368	2443	2604		2471.67	120.583	3.39299	2.08129	0.0145612	931626.Awo_c35430	1.62e-221	632.0	COG0073@1|root,COG0143@1|root,COG0073@2|Bacteria,COG0143@2|Bacteria,1TPA1@1239|Firmicutes,248AU@186801|Clostridia,25VBG@186806|Eubacteriaceae	186801|Clostridia	J	Methionyl-tRNA synthetase (EC 6.1.1.10)	Is required not only for elongation of protein synthesis but also for the initiation of all mRNA translation through initiator tRNA(fMet) aminoacylation	metG	-	6.1.1.10	ko:K01874	ko00450,ko00970,map00450,map00970	M00359,M00360	R03659,R04773	RC00055,RC00523	ko00000,ko00001,ko00002,ko01000,ko01007,ko03016	-	-	-	Anticodon_1,tRNA-synt_1g,tRNA_bind
454	ACIVAZ_02195	4080	4356	7628		5354.67	1973.6	3.72873	3.29526	0.0315458	1414720.CBYM010000047_gene1573	4.85e-173	491.0	COG2876@1|root,COG2876@2|Bacteria,1TP61@1239|Firmicutes,24812@186801|Clostridia,36FA1@31979|Clostridiaceae	186801|Clostridia	E	2-keto-3-deoxy-D-arabino-heptulosonate-7-phosphate synthase I beta (EC 2.5.1.54)	phospho-2-dehydro-3-deoxyheptonate aldolase	aroF	-	2.5.1.54	ko:K03856	ko00400,ko01100,ko01110,ko01130,ko01230,map00400,map01100,map01110,map01130,map01230	M00022	R01826	RC00435	ko00000,ko00001,ko00002,ko01000	-	-	iHN637.CLJU_RS14395	DAHP_synth_1
455	ACIVAZ_02200	3730	4591	7078		5133	1738.56	3.71037	3.24019	0.0302399	931626.Awo_c06010	2.96e-78	246.0	COG0287@1|root,COG0287@2|Bacteria,1TPXG@1239|Firmicutes,248KX@186801|Clostridia,25V6J@186806|Eubacteriaceae	186801|Clostridia	E	Prephenate and/or arogenate dehydrogenase (unknown specificity) (EC 1.3.1.12)(EC 1.3.1.43) # TyrAx, NAD-specific	prephenate dehydrogenase	tyrA	-	1.3.1.12	ko:K04517	ko00400,ko00401,ko01100,ko01110,ko01130,ko01230,map00400,map00401,map01100,map01110,map01130,map01230	M00025	R01728	RC00125	ko00000,ko00001,ko00002,ko01000	-	-	-	PDH
456	ACIVAZ_02205	3126	4344	5248		4239.33	1064.86	3.6273	3.02729	0.024975	720554.Clocl_0483	3.66e-26	108.0	COG1451@1|root,COG1451@2|Bacteria,1V6WP@1239|Firmicutes,24JGH@186801|Clostridia,3WJEK@541000|Ruminococcaceae	186801|Clostridia	S	hypothetical protein	WLM domain	-	-	-	ko:K07043	-	-	-	-	ko00000	-	-	-	DUF45
457		2531	4019	5056		3868.67	1269.2	3.58756	3.10353	0.0227913							ABC-type nitrate/sulfonate/bicarbonate transport systems, periplasmic components
458	ACIVAZ_02215	1789	2807	3514		2703.33	867.16	3.4319	2.9381	0.015926	931626.Awo_c25540	1.64e-38	138.0	COG0600@1|root,COG0600@2|Bacteria,1V73W@1239|Firmicutes,24A2R@186801|Clostridia,25X2S@186806|Eubacteriaceae	186801|Clostridia	P	ABC-type nitrate/sulfonate/bicarbonate transport system, permease component	Binding-protein-dependent transport system inner membrane component	-	-	-	ko:K02050	-	M00188	-	-	ko00000,ko00002,ko02000	3.A.1.16,3.A.1.17	-	-	ABC_tran,BPD_transp_1
459	ACIVAZ_02220	635	937	903		825	165.421	2.91645	2.21859	0.00486029	1168034.FH5T_06320	1.44e-45	158.0	COG1116@1|root,COG1116@2|Bacteria,4NE9U@976|Bacteroidetes,2G2SD@200643|Bacteroidia	976|Bacteroidetes	P	Alkanesulfonates ABC transporter ATP-binding protein / Sulfonate ABC transporter, ATP-binding subunit SsuB	ATPases associated with a variety of cellular activities	-	-	-	ko:K02049,ko:K15579	ko00910,ko02010,map00910,map02010	M00188,M00438	-	-	ko00000,ko00001,ko00002,ko02000	3.A.1.16,3.A.1.16.1,3.A.1.16.2,3.A.1.17	-	-	ABC_tran
460	ACIVAZ_02225	316	538	608		487.333	152.451	2.68783	2.18313	0.00287101	350688.Clos_2661	9.63e-20	86.3	COG0084@1|root,COG0084@2|Bacteria,1TNY1@1239|Firmicutes,248HE@186801|Clostridia,36EDX@31979|Clostridiaceae	186801|Clostridia	L	Putative deoxyribonuclease YcfH	Hydrolase, TatD family	tatD	-	-	ko:K03424	-	-	-	-	ko00000,ko01000	-	-	-	TatD_DNase
461	ACIVAZ_02230	709	1174	1350		1077.67	331.18	3.03248	2.52006	0.00634882	1347392.CCEZ01000009_gene2343	1.43e-64	206.0	COG0084@1|root,COG0084@2|Bacteria,1TNY1@1239|Firmicutes,248HE@186801|Clostridia,36EDX@31979|Clostridiaceae	186801|Clostridia	L	Putative deoxyribonuclease YcfH	Hydrolase, TatD family	tatD	-	-	ko:K03424	-	-	-	-	ko00000,ko01000	-	-	-	TatD_DNase
462	ACIVAZ_02235	4310	4560	7502		5457.33	1775.14	3.73698	3.24923	0.0321506	411489.CLOL250_00650	4.7e-20	97.1	COG3584@1|root,COG3584@2|Bacteria,1VGG7@1239|Firmicutes	1239|Firmicutes	M	Cell wall-binding protein	3D domain protein	-	-	-	-	-	-	-	-	-	-	-	-	3D
463	ACIVAZ_02240	3978	5670	5223		4957	876.803	3.69522	2.9429	0.029203	273068.TTE2693	1.59e-90	280.0	COG1484@1|root,COG1484@2|Bacteria,1TPKM@1239|Firmicutes,2483D@186801|Clostridia,42F78@68295|Thermoanaerobacterales	186801|Clostridia	L	DNA replication protein DnaC	SMART AAA ATPase	dnaC	-	-	ko:K02315	-	-	-	-	ko00000,ko03032	-	-	-	IstB_IS21
464	ACIVAZ_02245	3229	6575	6180		5328	1828.48	3.72656	3.26209	0.0313887	1540257.JQMW01000011_gene2341	9.24e-71	229.0	COG3935@1|root,COG3935@2|Bacteria,1TPR5@1239|Firmicutes,248E7@186801|Clostridia,36F7E@31979|Clostridiaceae	186801|Clostridia	L	DNA replication protein DnaD	DNA replication protein DnaD	dnaD	-	-	-	-	-	-	-	-	-	-	-	DnaB_2
465	ACIVAZ_02250	2864	2560	2586		2670	168.511	3.42651	2.22663	0.0157297	903814.ELI_0147	1.57e-195	554.0	COG0766@1|root,COG0766@2|Bacteria,1TPAU@1239|Firmicutes,2488W@186801|Clostridia,25URW@186806|Eubacteriaceae	186801|Clostridia	M	UDP-N-acetylglucosamine 1-carboxyvinyltransferase (EC 2.5.1.7)	Cell wall formation. Adds enolpyruvyl to UDP-N- acetylglucosamine	murA	-	2.5.1.7	ko:K00790	ko00520,ko00550,ko01100,map00520,map00550,map01100	-	R00660	RC00350	ko00000,ko00001,ko01000,ko01011	-	-	-	EPSP_synthase
466	ACIVAZ_02255	2951	3764	5790		4168.33	1462.05	3.61996	3.16496	0.0245568	1121289.JHVL01000048_gene911	8.76e-83	256.0	COG1235@1|root,COG1235@2|Bacteria,1TQ8E@1239|Firmicutes,249U2@186801|Clostridia,36FFE@31979|Clostridiaceae	186801|Clostridia	S	Zn-dependent hydrolase (beta-lactamase superfamily)	domain protein	yycJ	-	-	-	-	-	-	-	-	-	-	-	Lactamase_B,Lactamase_B_2
467	ACIVAZ_02260	2552	2719	4064		3111.67	828.961	3.49299	2.91853	0.0183316	903814.ELI_0150	5.34e-127	377.0	COG0265@1|root,COG0265@2|Bacteria,1TRM8@1239|Firmicutes,247M5@186801|Clostridia,25UX6@186806|Eubacteriaceae	186801|Clostridia	O	HtrA protease/chaperone protein	COG0265 Trypsin-like serine proteases, typically periplasmic, contain C-terminal PDZ domain	htrA	-	3.4.21.107	ko:K04771	ko01503,ko02020,map01503,map02020	M00728	-	-	ko00000,ko00001,ko00002,ko01000,ko01002,ko03110	-	-	-	PDZ_2,Trypsin_2
468		112	50	71		77.6667	31.5331	1.89023	1.49877	0.000457555							hypothetical protein
469	ACIVAZ_02265	2597	968	1186		1583.67	884.316	3.19966	2.94661	0.0093298	1301100.HG529436_gene6566	7.03e-95	298.0	COG0373@1|root,COG0373@2|Bacteria,1TQN9@1239|Firmicutes,2496M@186801|Clostridia,36EQI@31979|Clostridiaceae	186801|Clostridia	H	Glutamyl-tRNA reductase (EC 1.2.1.70)	Catalyzes the NADPH-dependent reduction of glutamyl- tRNA(Glu) to glutamate 1-semialdehyde (GSA)	hemA	-	1.2.1.70	ko:K02492	ko00860,ko01100,ko01110,ko01120,map00860,map01100,map01110,map01120	M00121	R04109	RC00055,RC00149	ko00000,ko00001,ko00002,ko01000	-	-	-	GlutR_N,GlutR_dimer,Shikimate_DH
470		468	289	319		358.667	95.8662	2.55469	1.98167	0.002113							Siroheme synthase / Precorrin-2 oxidase (EC 1.3.1.76)
471	ACIVAZ_02275	942	479	604		675	239.527	2.8293	2.37935	0.0039766	1151292.QEW_4043	2.55e-40	143.0	COG0181@1|root,COG0181@2|Bacteria,1TPFQ@1239|Firmicutes,2494Z@186801|Clostridia,25QEM@186804|Peptostreptococcaceae	186801|Clostridia	H	Porphobilinogen deaminase (EC 2.5.1.61)	Tetrapolymerization of the monopyrrole PBG into the hydroxymethylbilane pre-uroporphyrinogen in several discrete steps	hemC	-	2.5.1.61	ko:K01749	ko00860,ko01100,ko01110,ko01120,map00860,map01100,map01110,map01120	M00121	R00084	RC02317	ko00000,ko00001,ko00002,ko01000	-	-	iHN637.CLJU_RS15760	Porphobil_deam,Porphobil_deamC
472	ACIVAZ_02280	607	319	394		440	149.409	2.64345	2.17438	0.00259216	386415.NT01CX_0262	3.42e-46	159.0	COG0181@1|root,COG0181@2|Bacteria,1TPFQ@1239|Firmicutes,2494Z@186801|Clostridia,36EJC@31979|Clostridiaceae	186801|Clostridia	H	Porphobilinogen deaminase (EC 2.5.1.61)	Tetrapolymerization of the monopyrrole PBG into the hydroxymethylbilane pre-uroporphyrinogen in several discrete steps	hemC	-	2.5.1.61	ko:K01749	ko00860,ko01100,ko01110,ko01120,map00860,map01100,map01110,map01120	M00121	R00084	RC02317	ko00000,ko00001,ko00002,ko01000	-	-	iHN637.CLJU_RS15760	Porphobil_deam,Porphobil_deamC
473	ACIVAZ_02285	5805	2294	2252		3450.33	2039.31	3.53786	3.30948	0.0203268	386415.NT01CX_0261	2.04e-181	525.0	COG0007@1|root,COG1587@1|root,COG0007@2|Bacteria,COG1587@2|Bacteria,1TQNH@1239|Firmicutes,2487I@186801|Clostridia,36DBR@31979|Clostridiaceae	186801|Clostridia	H	Uroporphyrinogen-III methyltransferase (EC 2.1.1.107) / Uroporphyrinogen-III synthase (EC 4.2.1.75)	Belongs to the precorrin methyltransferase family	cobA	-	1.3.1.76,2.1.1.107,4.2.1.75,4.99.1.4	ko:K02302,ko:K02303,ko:K13542	ko00860,ko01100,ko01110,ko01120,map00860,map01100,map01110,map01120	M00121	R02864,R03165,R03194,R03947	RC00003,RC00871,RC01012,RC01034,RC01861	ko00000,ko00001,ko00002,ko01000	-	-	iHN637.CLJU_RS15755	HEM4,Porphobil_deam,Porphobil_deamC,TP_methylase
474	ACIVAZ_02290	3886	1193	1094		2057.67	1584.16	3.31338	3.1998	0.0121223	1121289.JHVL01000010_gene1371	2.9e-135	394.0	COG0113@1|root,COG0113@2|Bacteria,1TP09@1239|Firmicutes,2496V@186801|Clostridia,36ERT@31979|Clostridiaceae	186801|Clostridia	H	Porphobilinogen synthase (EC 4.2.1.24)	Belongs to the ALAD family	hemB	-	4.2.1.24	ko:K01698	ko00860,ko01100,ko01110,ko01120,map00860,map01100,map01110,map01120	M00121	R00036	RC00918,RC01781	ko00000,ko00001,ko00002,ko01000,ko04147	-	-	-	ALAD
475	ACIVAZ_02295	4582	1239	1360		2393.67	1896.12	3.37906	3.27787	0.0141017	1443125.Z962_10460	1.68e-102	311.0	COG0001@1|root,COG0001@2|Bacteria,1TPNH@1239|Firmicutes,248II@186801|Clostridia,36FBX@31979|Clostridiaceae	186801|Clostridia	H	Glutamate-1-semialdehyde aminotransferase (EC 5.4.3.8)	Aminotransferase	hemL	-	5.4.3.8	ko:K01845	ko00860,ko01100,ko01110,ko01120,map00860,map01100,map01110,map01120	M00121	R02272	RC00677	ko00000,ko00001,ko00002,ko01000,ko01007	-	-	-	Aminotran_3
476	ACIVAZ_02300	2685	702	831		1406	1109.52	3.14799	3.04514	0.00828312	1511.CLOST_1001	2.57e-53	181.0	COG0001@1|root,COG0001@2|Bacteria,1TPNH@1239|Firmicutes,248II@186801|Clostridia,25R8B@186804|Peptostreptococcaceae	186801|Clostridia	H	Glutamate-1-semialdehyde aminotransferase (EC 5.4.3.8)	Aminotransferase class-III	hemL	-	5.4.3.8	ko:K01845	ko00860,ko01100,ko01110,ko01120,map00860,map01100,map01110,map01120	M00121	R02272	RC00677	ko00000,ko00001,ko00002,ko01000,ko01007	-	-	-	Aminotran_3
477	ACIVAZ_02305	10833	3071	3996		5966.67	4239.67	3.77573	3.62733	0.0351512	887929.HMP0721_1609	2.89e-54	181.0	COG2243@1|root,COG2243@2|Bacteria,1TP87@1239|Firmicutes,249DM@186801|Clostridia,25W9U@186806|Eubacteriaceae	186801|Clostridia	H	Cobalt-precorrin-2 C20-methyltransferase (EC 2.1.1.130)	Tetrapyrrole (Corrin/Porphyrin) Methylases	cobI	-	2.1.1.130,2.1.1.151	ko:K03394	ko00860,ko01100,map00860,map01100	-	R03948,R05808	RC00003,RC01035,RC01662	ko00000,ko00001,ko01000	-	-	-	TP_methylase
478	ACIVAZ_02310	6897	1763	2151		3603.67	2858.7	3.55674	3.45617	0.0212302	411470.RUMGNA_03339	2.37e-78	245.0	COG4822@1|root,COG4822@2|Bacteria,1TQ5V@1239|Firmicutes,24ABG@186801|Clostridia,3XZTH@572511|Blautia	186801|Clostridia	H	Sirohydrochlorin cobaltochelatase CbiK (EC 4.99.1.3)	Psort location Cytoplasmic, score 8.87	cbiK	-	4.99.1.3	ko:K02190	ko00860,ko01100,map00860,map01100	-	R05807	RC01012	ko00000,ko00001,ko01000	-	-	-	CbiK,TP_methylase
479	ACIVAZ_02315	1400	603	592		865	463.356	2.93702	2.66592	0.00509594	526218.Sterm_1008	8.71e-72	224.0	COG2082@1|root,COG2082@2|Bacteria,3784W@32066|Fusobacteria	32066|Fusobacteria	H	Cobalt-precorrin-8x methylmutase (EC 5.4.1.2)	Psort location Cytoplasmic, score 8.96	cbiC	-	5.4.99.60,5.4.99.61	ko:K06042	ko00860,ko01100,map00860,map01100	-	R05177,R05814	RC01292,RC01980	ko00000,ko00001,ko01000	-	-	-	CbiC
480	ACIVAZ_02320	3574	1120	1374		2022.67	1349.48	3.30592	3.13017	0.0119161	411470.RUMGNA_03338	1.88e-111	337.0	COG1903@1|root,COG1903@2|Bacteria,1TQ3M@1239|Firmicutes,248AK@186801|Clostridia,3XYN5@572511|Blautia	186801|Clostridia	H	Cobalt-precorrin-6 synthase, anaerobic	Catalyzes the methylation of C-1 in cobalt-precorrin-5B to form cobalt-precorrin-6A	cbiD	-	2.1.1.195	ko:K02188	ko00860,ko01100,map00860,map01100	-	R07773	RC00003,RC02051	ko00000,ko00001,ko01000	-	-	-	CbiD
481	ACIVAZ_02325	2343	760	993		1365.33	854.662	3.13524	2.93179	0.00804354	1121289.JHVL01000010_gene1383	6.44e-48	163.0	COG2241@1|root,COG2241@2|Bacteria,1V832@1239|Firmicutes,24JES@186801|Clostridia,36IUS@31979|Clostridiaceae	186801|Clostridia	H	Cobalt-precorrin-6y C5-methyltransferase (EC 2.1.1.-)	Precorrin-6y C5,15-methyltransferase (Decarboxylating), CbiE subunit	cbiE	-	2.1.1.132,2.1.1.289	ko:K00595,ko:K03399	ko00860,ko01100,map00860,map01100	-	R05149,R05813,R07775	RC00003,RC01279,RC02052,RC02053	ko00000,ko00001,ko01000	-	-	iHN637.CLJU_RS15725	TP_methylase
482	ACIVAZ_02330	3052	1199	1551		1934	984.083	3.28646	2.99303	0.0113937	656519.Halsa_2200	2.13e-48	163.0	COG2242@1|root,COG2242@2|Bacteria,1TS3H@1239|Firmicutes,2483G@186801|Clostridia,3WBNM@53433|Halanaerobiales	186801|Clostridia	H	Cobalt-precorrin-6y C15-methyltransferase [decarboxylating] (EC 2.1.1.-)	TIGRFAM precorrin-6Y C5,15-methyltransferase (decarboxylating), CbiT subunit	cbiT	-	2.1.1.132,2.1.1.196	ko:K00595,ko:K02191	ko00860,ko01100,map00860,map01100	-	R05149,R05813,R07774	RC00003,RC01279,RC02052,RC02054	ko00000,ko00001,ko01000	-	-	-	CbiJ,Cons_hypoth95,MTS,Met_10,Methyltransf_31,Methyltransf_4,PCMT,TP_methylase
483	ACIVAZ_02335	3414	1385	1826		2208.33	1067.17	3.34406	3.02823	0.0130099	1121289.JHVL01000010_gene1380	1.91e-102	304.0	COG2875@1|root,COG2875@2|Bacteria,1TP6J@1239|Firmicutes,248IZ@186801|Clostridia,36DW3@31979|Clostridiaceae	186801|Clostridia	H	Cobalt-precorrin-4 C11-methyltransferase (EC 2.1.1.133)	Precorrin-4 C(11)-methyltransferase	cobM	-	2.1.1.133,2.1.1.271	ko:K05936	ko00860,ko01100,map00860,map01100	-	R05181,R05810	RC00003,RC01294,RC02049	ko00000,ko00001,ko01000	-	-	-	TP_methylase
484	ACIVAZ_02340	4948	1700	2025		2891	1788.81	3.46105	3.25256	0.0170316	580327.Tthe_1840	3.18e-62	209.0	COG2073@1|root,COG2073@2|Bacteria,1TPYM@1239|Firmicutes,247JW@186801|Clostridia,42GDK@68295|Thermoanaerobacterales	186801|Clostridia	H	Cobalamin biosynthesis protein CbiG	PFAM cobalamin (vitamin B12) biosynthesis CbiG	cbiG	-	3.7.1.12	ko:K02189	ko00860,ko01100,map00860,map01100	-	R07772	RC01545,RC02097	ko00000,ko00001,ko01000	-	-	iHN637.CLJU_RS15705	CbiG_C,CbiG_N,CbiG_mid
485	ACIVAZ_02345	2275	766	1149		1396.67	784.394	3.14509	2.89453	0.00822813	202752.JL53_06640	5.52e-93	280.0	COG1010@1|root,COG1010@2|Bacteria,1TPJ7@1239|Firmicutes,4HCQ1@91061|Bacilli,26K7G@186820|Listeriaceae	91061|Bacilli	H	Cobalt-precorrin-3b C17-methyltransferase	catalyzes the formation of	cbiH	-	2.1.1.131	ko:K05934	ko00860,ko01100,map00860,map01100	-	R05180,R05809	RC00003,RC01293,RC03471	ko00000,ko00001,ko01000	-	-	-	TP_methylase
486	ACIVAZ_02350	3016	996	1276		1762.67	1094.41	3.24617	3.03918	0.0103843	1449063.JMLS01000049_gene3771	7.98e-20	89.4	COG2099@1|root,COG2099@2|Bacteria,1UHWY@1239|Firmicutes,4HC6V@91061|Bacilli,26UNH@186822|Paenibacillaceae	91061|Bacilli	H	Cobalt-precorrin-6x reductase (EC 1.3.1.54)	precorrin-6x reductase	cbiJ	-	1.3.1.106,1.3.1.54	ko:K05895	ko00860,ko01100,map00860,map01100	-	R05150,R05812	RC01280	ko00000,ko00001,ko01000	-	-	-	CbiJ
487	ACIVAZ_02355	7953	9438	12608		9999.67	2377.78	3.99999	3.37617	0.0589107	1391647.AVSV01000029_gene1941	1.22e-16	82.4	COG1309@1|root,COG1309@2|Bacteria,1V6CF@1239|Firmicutes,25BKD@186801|Clostridia,36NR1@31979|Clostridiaceae	186801|Clostridia	K	Transcriptional regulator, TetR family	Bacterial regulatory proteins, tetR family	-	-	-	-	-	-	-	-	-	-	-	-	TetR_N
488		2277	2776	3500		2851	614.94	3.455	2.78883	0.016796							hypothetical protein
489		1782	1932	2506		2073.33	382.133	3.31667	2.58221	0.0122146							hypothetical protein
490	ACIVAZ_02365	20248	19587	27976		22603.7	4664.3	4.35418	3.66879	0.133164	1286171.EAL2_c14970	8.39e-102	308.0	COG3481@1|root,COG3481@2|Bacteria,1TPIU@1239|Firmicutes,248SS@186801|Clostridia,25VNH@186806|Eubacteriaceae	186801|Clostridia	S	3'->5' exoribonuclease Bsu YhaM	Psort location Cytoplasmic, score	yhaM	-	-	ko:K03698	-	-	-	-	ko00000,ko01000,ko03019	-	-	-	HD,tRNA_anti-codon
491		8397	8779	11446		9540.67	1661.08	3.97958	3.22039	0.0562066							Acyl-ACP thioesterase
492	ACIVAZ_02375	3169	3707	4155		3677	493.684	3.56549	2.69345	0.0216622	293826.Amet_3402	6.31e-172	487.0	COG0059@1|root,COG0059@2|Bacteria,1TPI7@1239|Firmicutes,247RH@186801|Clostridia,36DKA@31979|Clostridiaceae	186801|Clostridia	H	Ketol-acid reductoisomerase (EC 1.1.1.86)	Involved in the biosynthesis of branched-chain amino acids (BCAA). Catalyzes an alkyl-migration followed by a ketol- acid reduction of (S)-2-acetolactate (S2AL) to yield (R)-2,3- dihydroxy-isovalerate. In the isomerase reaction, S2AL is rearranged via a Mg-dependent methyl migration to produce 3- hydroxy-3-methyl-2-ketobutyrate (HMKB). In the reductase reaction, this 2-ketoacid undergoes a metal-…	ilvC	-	1.1.1.86	ko:K00053	ko00290,ko00770,ko01100,ko01110,ko01130,ko01210,ko01230,map00290,map00770,map01100,map01110,map01130,map01210,map01230	M00019,M00570	R03051,R04439,R04440,R05068,R05069,R05071	RC00726,RC00836,RC00837,RC01726	ko00000,ko00001,ko00002,ko01000	-	-	iHN637.CLJU_RS10005,iHN637.CLJU_RS10010	IlvC,IlvN
493	ACIVAZ_02380	6992	7602	10266		8286.67	1741.08	3.91838	3.24082	0.0488189	1304880.JAGB01000004_gene1480	3.17e-263	736.0	COG0129@1|root,COG0129@2|Bacteria,1TP1R@1239|Firmicutes,247UC@186801|Clostridia	186801|Clostridia	EG	Dihydroxy-acid dehydratase (EC 4.2.1.9)	Belongs to the IlvD Edd family	ilvD	-	4.2.1.9	ko:K01687	ko00290,ko00770,ko01100,ko01110,ko01130,ko01210,ko01230,map00290,map00770,map01100,map01110,map01130,map01210,map01230	M00019,M00570	R01209,R04441,R05070	RC00468,RC01714	ko00000,ko00001,ko00002,ko01000	-	-	-	ILVD_EDD
494	ACIVAZ_02385	7681	8432	14835		10316	3931.54	4.01351	3.59456	0.0607743	1121324.CLIT_5c00580	5.82e-216	617.0	COG0028@1|root,COG0028@2|Bacteria,1TQE8@1239|Firmicutes,2480U@186801|Clostridia	186801|Clostridia	H	Acetolactate synthase large subunit (EC 2.2.1.6)	Acetolactate synthase, large subunit	ilvB	-	2.2.1.6	ko:K01652	ko00290,ko00650,ko00660,ko00770,ko01100,ko01110,ko01130,ko01210,ko01230,map00290,map00650,map00660,map00770,map01100,map01110,map01130,map01210,map01230	M00019,M00570	R00006,R00014,R00226,R03050,R04672,R04673,R08648	RC00027,RC00106,RC01192,RC02744,RC02893	ko00000,ko00001,ko00002,ko01000	-	-	-	TPP_enzyme_C,TPP_enzyme_M,TPP_enzyme_N
495	ACIVAZ_02390	6515	8627	16355		10499	5180.22	4.02115	3.71435	0.0618524	1286171.EAL2_c00790	4.32e-225	637.0	COG0119@1|root,COG0119@2|Bacteria,1TP4Y@1239|Firmicutes,2485A@186801|Clostridia,25VMR@186806|Eubacteriaceae	186801|Clostridia	E	2-isopropylmalate synthase (EC 2.3.3.13)	Catalyzes the condensation of the acetyl group of acetyl-CoA with 3-methyl-2-oxobutanoate (2-oxoisovalerate) to form 3-carboxy-3-hydroxy-4-methylpentanoate (2-isopropylmalate)	leuA	-	2.3.3.13	ko:K01649	ko00290,ko00620,ko01100,ko01110,ko01210,ko01230,map00290,map00620,map01100,map01110,map01210,map01230	M00432	R01213	RC00004,RC00470,RC02754	br01601,ko00000,ko00001,ko00002,ko01000	-	-	-	HMGL-like,LeuA_dimer
496	ACIVAZ_02395	7223	9416	16149		10929.3	4651.45	4.03859	3.66759	0.0643876	1128398.Curi_c12330	1.51e-231	654.0	COG0119@1|root,COG0119@2|Bacteria,1TRIK@1239|Firmicutes,249Q4@186801|Clostridia,26AV3@186813|unclassified Clostridiales	186801|Clostridia	E	(R)-citramalate synthase (EC 2.3.1.182)	LeuA allosteric (dimerisation) domain	leuA3	-	2.3.3.13	ko:K01649	ko00290,ko00620,ko01100,ko01110,ko01210,ko01230,map00290,map00620,map01100,map01110,map01210,map01230	M00432	R01213	RC00004,RC00470,RC02754	br01601,ko00000,ko00001,ko00002,ko01000	-	-	-	HMGL-like,LeuA_dimer
497	ACIVAZ_02400	2798	3250	5550		3866	1475.79	3.58726	3.16903	0.0227756	1294142.CINTURNW_0126	5.67e-169	482.0	COG0473@1|root,COG0473@2|Bacteria,1TPEM@1239|Firmicutes,24A63@186801|Clostridia,36E5F@31979|Clostridiaceae	186801|Clostridia	C	3-isopropylmalate dehydrogenase (EC 1.1.1.85)	Catalyzes the oxidation of 3-carboxy-2-hydroxy-4- methylpentanoate (3-isopropylmalate) to 3-carboxy-4-methyl-2- oxopentanoate. The product decarboxylates to 4-methyl-2 oxopentanoate	leuB	-	1.1.1.85	ko:K00052	ko00290,ko00660,ko01100,ko01110,ko01210,ko01230,map00290,map00660,map01100,map01110,map01210,map01230	M00432,M00535	R00994,R04426,R10052	RC00084,RC00417,RC03036	br01601,ko00000,ko00001,ko00002,ko01000	-	-	-	Iso_dh
498	ACIVAZ_02405	8446	14026	16065		12845.7	3944.26	4.10876	3.59597	0.0756772	555079.Toce_0036	1.11e-23	92.8	COG4466@1|root,COG4466@2|Bacteria,1VEQM@1239|Firmicutes,24QN2@186801|Clostridia,42H4Y@68295|Thermoanaerobacterales	186801|Clostridia	S	Veg protein	Biofilm formation stimulator VEG	veg	-	-	-	-	-	-	-	-	-	-	-	VEG
499	ACIVAZ_02410	988	756	902		882	117.286	2.94547	2.06925	0.00519609	1408422.JHYF01000006_gene1228	3.44e-160	457.0	COG0078@1|root,COG0078@2|Bacteria,1TPF2@1239|Firmicutes,248I5@186801|Clostridia,36DQ3@31979|Clostridiaceae	186801|Clostridia	E	Ornithine carbamoyltransferase (EC 2.1.3.3)	Reversibly catalyzes the transfer of the carbamoyl group from carbamoyl phosphate (CP) to the N(epsilon) atom of ornithine (ORN) to produce L-citrulline	argF	-	2.1.3.3	ko:K00611	ko00220,ko01100,ko01110,ko01130,ko01230,map00220,map01100,map01110,map01130,map01230	M00029,M00844	R01398	RC00096	ko00000,ko00001,ko00002,ko01000	-	-	iHN637.CLJU_RS12430	OTCace,OTCace_N
500	ACIVAZ_02415	7849	6317	7108		7091.33	766.136	3.85073	2.88431	0.0417769	1304284.L21TH_0334	2.22e-70	223.0	COG0760@1|root,COG0760@2|Bacteria,1V5Q2@1239|Firmicutes,248JQ@186801|Clostridia,36DDY@31979|Clostridiaceae	186801|Clostridia	O	Peptidyl-prolyl cis-trans isomerase PpiC (EC 5.2.1.8)	peptidylprolyl isomerase	prsA2	-	5.2.1.8	ko:K03769,ko:K07533	-	-	-	-	ko00000,ko01000,ko03110	-	-	-	Rotamase,Rotamase_2,Rotamase_3
501	ACIVAZ_02420	10068	9088	12503		10553	1758.4	4.02338	3.24512	0.0621705	1347392.CCEZ01000004_gene745	4.88e-176	515.0	COG0446@1|root,COG0607@1|root,COG0446@2|Bacteria,COG0607@2|Bacteria,1TPWW@1239|Firmicutes,2484C@186801|Clostridia,36DJA@31979|Clostridiaceae	186801|Clostridia	P	CoA-disulfide reductase (EC 1.8.1.14) / Polysulfide binding and transferase domain	Belongs to the sulfur carrier protein TusA family	cdr	-	-	-	-	-	-	-	-	-	-	-	DrsE_2,Pyr_redox_2,Pyr_redox_dim,Rhodanese,TusA
502	ACIVAZ_02425	2684	4037	6004		4241.67	1669.44	3.62754	3.22257	0.0249888	1121324.CLIT_23c00550	6.28e-59	191.0	COG1180@1|root,COG1180@2|Bacteria,1TP46@1239|Firmicutes,248K9@186801|Clostridia	186801|Clostridia	C	COG1180: Radical SAM, Pyruvate-formate lyase-activating enzyme like	PFAM Radical SAM	-	-	1.97.1.4	ko:K04069	-	-	R04710	-	ko00000,ko01000	-	-	-	Fer4_12,Radical_SAM
503	ACIVAZ_02430	2146	2839	4462		3149	1188.71	3.49817	3.07508	0.0185516	293826.Amet_2174	6.93e-38	136.0	COG1180@1|root,COG1180@2|Bacteria,1TP46@1239|Firmicutes,248K9@186801|Clostridia,36EV6@31979|Clostridiaceae	186801|Clostridia	C	COG1180: Radical SAM, Pyruvate-formate lyase-activating enzyme like	Radical SAM domain protein	-	-	1.97.1.4	ko:K04069	-	-	R04710	-	ko00000,ko01000	-	-	-	Fer4_12,Radical_SAM
504	ACIVAZ_02435	4182	5067	8049		5766	2026.05	3.76087	3.30665	0.033969	931626.Awo_c06350	1.03e-137	411.0	COG2078@1|root,COG3885@1|root,COG2078@2|Bacteria,COG3885@2|Bacteria,1TQH8@1239|Firmicutes,2491Q@186801|Clostridia,25V4C@186806|Eubacteriaceae	186801|Clostridia	S	COG2078: Uncharacterized ACR	AMMECR1	-	-	-	-	-	-	-	-	-	-	-	-	AMMECR1,LigB
505	ACIVAZ_02440	456	458	635		516.333	102.773	2.71293	2.01188	0.00304186	1111134.HMPREF1253_0300	6.79e-156	444.0	COG0540@1|root,COG0540@2|Bacteria,1TQ96@1239|Firmicutes,2496D@186801|Clostridia,22GBW@1570339|Peptoniphilaceae	186801|Clostridia	F	Aspartate carbamoyltransferase (EC 2.1.3.2)	Belongs to the ATCase OTCase family	pyrB	-	2.1.3.2	ko:K00609	ko00240,ko00250,ko01100,map00240,map00250,map01100	M00051	R01397	RC00064,RC02850	ko00000,ko00001,ko00002,ko01000	-	-	-	OTCace,OTCace_N,PyrI_C
506	ACIVAZ_02445	514	327	484		441.667	100.431	2.64509	2.00187	0.00260197	445971.ANASTE_01927	2.72e-64	199.0	COG1781@1|root,COG1781@2|Bacteria,1V6U9@1239|Firmicutes,24JJU@186801|Clostridia,25W8D@186806|Eubacteriaceae	186801|Clostridia	F	Aspartate carbamoyltransferase regulatory chain (PyrI)	Aspartate carbamoyltransferase regulatory chain, allosteric domain	pyrI	-	-	ko:K00610	ko00240,ko00250,ko01100,map00240,map00250,map01100	M00051	R01397	RC00064,RC02850	ko00000,ko00001,ko00002	-	-	-	PyrI,PyrI_C
507	ACIVAZ_02450	1060	797	966		941	133.27	2.97359	2.12473	0.00554368	1410668.JNKC01000001_gene1598	8.33e-130	385.0	COG0044@1|root,COG0044@2|Bacteria,1TPQM@1239|Firmicutes,247V2@186801|Clostridia,36ETY@31979|Clostridiaceae	186801|Clostridia	F	Dihydroorotase (EC 3.5.2.3)	Belongs to the metallo-dependent hydrolases superfamily. DHOase family. Class I DHOase subfamily	pyrC	-	3.5.2.3	ko:K01465	ko00240,ko01100,map00240,map01100	M00051	R01993	RC00632	ko00000,ko00001,ko00002,ko01000	-	-	-	Amidohydro_1
508	ACIVAZ_02455	522	367	549		479.333	98.2157	2.68064	1.99218	0.00282388	903814.ELI_4156	3.03e-62	201.0	COG0284@1|root,COG0284@2|Bacteria,1TQ7P@1239|Firmicutes,247SZ@186801|Clostridia,25VM9@186806|Eubacteriaceae	186801|Clostridia	F	Orotidine 5'-phosphate decarboxylase (EC 4.1.1.23)	Belongs to the OMP decarboxylase family. Type 2 subfamily	pyrF	-	4.1.1.23	ko:K01591	ko00240,ko01100,map00240,map01100	M00051	R00965	RC00409	ko00000,ko00001,ko00002,ko01000	-	-	iHN637.CLJU_RS17585	OMPdecase
509	ACIVAZ_02460	559	447	543		516.333	60.575	2.71293	1.78229	0.00304186	903814.ELI_4156	6.81e-33	122.0	COG0284@1|root,COG0284@2|Bacteria,1TQ7P@1239|Firmicutes,247SZ@186801|Clostridia,25VM9@186806|Eubacteriaceae	186801|Clostridia	F	Orotidine 5'-phosphate decarboxylase (EC 4.1.1.23)	Belongs to the OMP decarboxylase family. Type 2 subfamily	pyrF	-	4.1.1.23	ko:K01591	ko00240,ko01100,map00240,map01100	M00051	R00965	RC00409	ko00000,ko00001,ko00002,ko01000	-	-	iHN637.CLJU_RS17585	OMPdecase
510	ACIVAZ_02465	595	492	587		558	57.2975	2.74663	1.75814	0.00328733	1410668.JNKC01000001_gene1596	2.01e-78	242.0	COG0543@1|root,COG0543@2|Bacteria,1TQ5D@1239|Firmicutes,24AY2@186801|Clostridia,36E7E@31979|Clostridiaceae	186801|Clostridia	C	Dihydroorotate dehydrogenase electron transfer subunit (EC 1.3.3.1)	Responsible for channeling the electrons from the oxidation of dihydroorotate from the FMN redox center in the PyrD type B subunit to the ultimate electron acceptor NAD(	pyrK	-	-	ko:K02823	ko00240,ko01100,map00240,map01100	-	-	-	ko00000,ko00001	-	-	iHN637.CLJU_RS17580	DHODB_Fe-S_bind,FAD_binding_6,NAD_binding_1
511		155	120	181		152	30.6105	2.18184	1.48587	0.000895472							hypothetical protein
512	ACIVAZ_02475	513	385	471		456.333	65.2482	2.65928	1.81457	0.00268838	445973.CLOBAR_00675	2.31e-115	339.0	COG0167@1|root,COG0167@2|Bacteria,1TPFV@1239|Firmicutes,248CQ@186801|Clostridia,25QCB@186804|Peptostreptococcaceae	186801|Clostridia	F	Dihydroorotate dehydrogenase, catalytic subunit (EC 1.3.3.1)	Catalyzes the conversion of dihydroorotate to orotate	pyrD	-	1.3.1.14	ko:K17828	ko00240,ko01100,map00240,map01100	M00051	R01869	RC00051	ko00000,ko00001,ko00002,ko01000	-	-	-	DHO_dh
513	ACIVAZ_02480	742	505	741		662.667	136.544	2.8213	2.13527	0.00390394	931626.Awo_c16210	3.6e-94	279.0	COG0461@1|root,COG0461@2|Bacteria,1V1BZ@1239|Firmicutes,25CGM@186801|Clostridia,25WCE@186806|Eubacteriaceae	186801|Clostridia	F	Orotate phosphoribosyltransferase (EC 2.4.2.10)	Catalyzes the transfer of a ribosyl phosphate group from 5-phosphoribose 1-diphosphate to orotate, leading to the formation of orotidine monophosphate (OMP)	pyrE	-	2.4.2.10	ko:K00762	ko00240,ko01100,map00240,map01100	M00051	R01870	RC00611	ko00000,ko00001,ko00002,ko01000	-	-	-	Pribosyltran
514	ACIVAZ_02485	469	378	420		422.333	45.5448	2.62566	1.65844	0.00248808	1219626.HMPREF1639_01335	5.44e-53	177.0	COG0505@1|root,COG0505@2|Bacteria,1TQ8N@1239|Firmicutes,247Q8@186801|Clostridia,25QDV@186804|Peptostreptococcaceae	186801|Clostridia	F	Carbamoyl-phosphate synthase small chain (EC 6.3.5.5)	Carbamoyl-phosphate synthetase glutamine chain	carA	-	6.3.5.5	ko:K01956	ko00240,ko00250,ko01100,map00240,map00250,map01100	M00051	R00256,R00575,R01395,R10948,R10949	RC00002,RC00010,RC00043,RC02750,RC02798,RC03314	ko00000,ko00001,ko00002,ko01000	-	-	-	CPSase_sm_chain,GATase
515	ACIVAZ_02490	127	101	130		119.333	15.9478	2.07676	1.2027	0.000703024	1211817.CCAT010000084_gene1840	3.58e-32	122.0	COG0505@1|root,COG0505@2|Bacteria,1TQ8N@1239|Firmicutes,247Q8@186801|Clostridia,36DTQ@31979|Clostridiaceae	186801|Clostridia	F	Carbamoyl-phosphate synthase small chain (EC 6.3.5.5)	Belongs to the CarA family	carA	-	6.3.5.5	ko:K01956	ko00240,ko00250,ko01100,map00240,map00250,map01100	M00051	R00256,R00575,R01395,R10948,R10949	RC00002,RC00010,RC00043,RC02750,RC02798,RC03314	ko00000,ko00001,ko00002,ko01000	-	-	-	CPSase_sm_chain,GATase
516	ACIVAZ_02495	327	216	273		272	55.5068	2.43457	1.74435	0.00160242	1511.CLOST_2428	6.75e-42	147.0	COG0505@1|root,COG0505@2|Bacteria,1TQ8N@1239|Firmicutes,247Q8@186801|Clostridia,25QDV@186804|Peptostreptococcaceae	186801|Clostridia	F	Carbamoyl-phosphate synthase small chain (EC 6.3.5.5)	Carbamoyl-phosphate synthetase glutamine chain	carA	-	6.3.5.5	ko:K01956	ko00240,ko00250,ko01100,map00240,map00250,map01100	M00051	R00256,R00575,R01395,R10948,R10949	RC00002,RC00010,RC00043,RC02750,RC02798,RC03314	ko00000,ko00001,ko00002,ko01000	-	-	-	CPSase_sm_chain,GATase
517	ACIVAZ_02500	2441	1941	2525		2302.33	315.73	3.36217	2.49932	0.0135637	1121324.CLIT_5c01530	0.0	1518.0	COG0458@1|root,COG0458@2|Bacteria,1TPID@1239|Firmicutes,2498I@186801|Clostridia,25QUT@186804|Peptostreptococcaceae	186801|Clostridia	F	Carbamoyl-phosphate synthase large chain (EC 6.3.5.5)	Carbamoyl-phosphate synthetase ammonia chain	carB	-	6.3.5.5	ko:K01955	ko00240,ko00250,ko01100,map00240,map00250,map01100	M00051	R00256,R00575,R01395,R10948,R10949	RC00002,RC00010,RC00043,RC02750,RC02798,RC03314	ko00000,ko00001,ko00002,ko01000	-	-	-	CPSase_L_D2,CPSase_L_D3,MGS
518	ACIVAZ_02505	981	583	936		833.333	217.959	2.92082	2.33838	0.00490939	876269.ARWA01000001_gene3666	1.33e-11	70.5	COG0561@1|root,COG0561@2|Bacteria,1MXIH@1224|Proteobacteria,2TTNZ@28211|Alphaproteobacteria,3NCCW@45404|Beijerinckiaceae	28211|Alphaproteobacteria	S	Predicted hydrolase	Sucrose-6F-phosphate phosphohydrolase	-	-	-	-	-	-	-	-	-	-	-	-	Hydrolase_3
519	ACIVAZ_02510	510	293	457		420	113.133	2.62325	2.05359	0.00247433	1031288.AXAA01000011_gene663	3.95e-24	101.0	COG0561@1|root,COG0561@2|Bacteria,1TR16@1239|Firmicutes,248MW@186801|Clostridia,36F52@31979|Clostridiaceae	186801|Clostridia	S	Phosphatase YidA	Hydrolase	-	-	-	-	-	-	-	-	-	-	-	-	Hydrolase_3
520	ACIVAZ_02515	287838	28268	390770		235625	186806	5.37222	5.27139	1.38813	138119.DSY4189	2.5e-155	443.0	COG0031@1|root,COG0031@2|Bacteria,1TP30@1239|Firmicutes,2497G@186801|Clostridia,260EI@186807|Peptococcaceae	186801|Clostridia	E	Cysteine synthase (EC 2.5.1.47)	Belongs to the cysteine synthase cystathionine beta- synthase family	cysK	-	2.5.1.47	ko:K01738	ko00270,ko00920,ko01100,ko01110,ko01120,ko01130,ko01200,ko01230,map00270,map00920,map01100,map01110,map01120,map01130,map01200,map01230	M00021	R00897,R03601,R04859	RC00020,RC02814,RC02821	ko00000,ko00001,ko00002,ko01000	-	-	-	PALP
521	ACIVAZ_02520	39491	29107	49102		39233.3	9999.99	4.59366	4	0.231134	1286171.EAL2_c04340	2.09e-266	759.0	COG3383@1|root,COG3383@2|Bacteria,1UI1F@1239|Firmicutes,25EAG@186801|Clostridia,25VUD@186806|Eubacteriaceae	186801|Clostridia	C	NAD-dependent formate dehydrogenase alpha subunit	Molybdopterin oxidoreductase Fe4S4 domain	fdhA2	-	1.17.1.11,1.17.1.9	ko:K00123,ko:K22341	ko00630,ko00680,ko01100,ko01120,ko01200,map00630,map00680,map01100,map01120,map01200	-	R00519	RC02796	ko00000,ko00001,ko01000	-	-	-	Fer2_4,Fer4,Fer4_6,Fer4_7,Molybdop_Fe4S4,Molybdopterin,Molydop_binding,NADH-G_4Fe-4S_3
522		28524	24798	36139		29820.3	5780.56	4.47451	3.76197	0.175679	1128398.Curi_c29380	3.42e-132	403.0	COG3383@1|root,COG3383@2|Bacteria,1UI1F@1239|Firmicutes,25EAG@186801|Clostridia,26AM4@186813|unclassified Clostridiales	186801|Clostridia	C	NAD-dependent formate dehydrogenase alpha subunit @ selenocysteine-containing	Molybdopterin oxidoreductase Fe4S4 domain	fdhA2	-	1.17.1.10,1.17.1.11,1.17.1.9	ko:K00123,ko:K05299,ko:K22341	ko00630,ko00680,ko00720,ko01100,ko01120,ko01200,map00630,map00680,map00720,map01100,map01120,map01200	M00377	R00134,R00519	RC02796	ko00000,ko00001,ko00002,ko01000	-	-	-	Fer2_4,Fer4,Fer4_6,Fer4_7,Molybdop_Fe4S4,Molybdopterin,Molydop_binding,NADH-G_4Fe-4S_3
523	ACIVAZ_02525	3017	3670	3647		3444.67	370.549	3.53715	2.56885	0.0202934	865861.AZSU01000006_gene1314	3.44e-69	216.0	COG0746@1|root,COG0746@2|Bacteria,1VA6T@1239|Firmicutes,24JG6@186801|Clostridia,36JB4@31979|Clostridiaceae	186801|Clostridia	H	Molybdopterin-guanine dinucleotide biosynthesis protein MobA	Transfers a GMP moiety from GTP to Mo-molybdopterin (Mo- MPT) cofactor (Moco or molybdenum cofactor) to form Mo- molybdopterin guanine dinucleotide (Mo-MGD) cofactor	mobA	-	2.7.7.77	ko:K03752,ko:K13818	ko00790,ko01100,map00790,map01100	-	R11581	-	ko00000,ko00001,ko01000	-	-	-	NTP_transf_3
524	ACIVAZ_02530	4880	4602	4952		4811.33	184.828	3.68227	2.26677	0.0283448	338963.Pcar_1840	2.63e-75	236.0	COG1526@1|root,COG1526@2|Bacteria,1MY28@1224|Proteobacteria,43B10@68525|delta/epsilon subdivisions,2WPB0@28221|Deltaproteobacteria,43V3B@69541|Desulfuromonadales	28221|Deltaproteobacteria	C	Formate dehydrogenase chain D (EC 1.2.1.2)	FdhD/NarQ family	fdhD	-	-	ko:K02379	-	-	-	-	ko00000	-	-	-	FdhD-NarQ
525		2048	5266	6702		4672	2383.18	3.6695	3.37716	0.027524							hypothetical protein
526	ACIVAZ_02540	28294	61176	83698		57722.7	27863	4.76135	4.44503	0.340059	641491.DND132_2395	1.72e-251	712.0	COG2414@1|root,COG2414@2|Bacteria,1MWBB@1224|Proteobacteria,42NR7@68525|delta/epsilon subdivisions,2WK49@28221|Deltaproteobacteria,2MAH4@213115|Desulfovibrionales	28221|Deltaproteobacteria	C	Tungsten-containing aldehyde:ferredoxin oxidoreductase (EC 1.2.7.5)	PFAM Aldehyde ferredoxin oxidoreductase	-	-	1.2.7.5	ko:K03738	ko00030,ko01100,ko01120,ko01200,map00030,map01100,map01120,map01200	M00309	R08571	RC00242	ko00000,ko00001,ko00002,ko01000	-	-	-	AFOR_C,AFOR_N
527	ACIVAZ_02545	7240	7345	9305		7963.33	1163.1	3.90109	3.06562	0.0469141	1304284.L21TH_0702	1.45e-115	339.0	COG1116@1|root,COG1116@2|Bacteria,1TRM6@1239|Firmicutes,248CG@186801|Clostridia,36GGR@31979|Clostridiaceae	186801|Clostridia	P	Alkanesulfonates ABC transporter ATP-binding protein BUT NOT	ABC-type nitrate sulfonate bicarbonate transport system ATPase component	tauB	-	3.6.3.36	ko:K02049,ko:K10831	ko00920,ko02010,map00920,map02010	M00188,M00435	-	-	ko00000,ko00001,ko00002,ko01000,ko02000	3.A.1.16,3.A.1.17,3.A.1.17.1,3.A.1.17.4	-	-	ABC_tran
528	ACIVAZ_02550	9007	11597	12879		11161	1972.48	4.0477	3.29501	0.0657524	1121289.JHVL01000025_gene165	8.51e-145	420.0	COG4521@1|root,COG4521@2|Bacteria,1TSJU@1239|Firmicutes,25BBU@186801|Clostridia,36WCF@31979|Clostridiaceae	186801|Clostridia	P	Taurine-binding periplasmic protein TauA	ABC transporter substrate-binding protein	tauA	-	-	ko:K02051,ko:K15551	ko00920,ko02010,map00920,map02010	M00188,M00435	-	-	ko00000,ko00001,ko00002,ko02000	3.A.1.16,3.A.1.17,3.A.1.17.1,3.A.1.17.4	-	-	NMT1,OpuAC
529	ACIVAZ_02555	4593	7226	5920		5913	1316.51	3.77181	3.11943	0.034835	1293054.HSACCH_00399	1.09e-133	385.0	COG0600@1|root,COG0600@2|Bacteria,1TQVZ@1239|Firmicutes,25C84@186801|Clostridia	186801|Clostridia	P	Taurine transport system permease protein TauC	Binding-protein-dependent transport system inner membrane component	-	-	-	ko:K02050,ko:K15552	ko00920,ko02010,map00920,map02010	M00188,M00435	-	-	ko00000,ko00001,ko00002,ko02000	3.A.1.16,3.A.1.17,3.A.1.17.1,3.A.1.17.4	-	-	BPD_transp_1
530	ACIVAZ_02560	927	844	793		854.667	67.6338	2.9318	1.83016	0.00503507	656519.Halsa_0495	2.05e-189	546.0	COG1263@1|root,COG1263@2|Bacteria,1UYYF@1239|Firmicutes,24D3K@186801|Clostridia	186801|Clostridia	G	Putative membrane protein	PTS System	-	-	-	-	-	-	-	-	-	-	-	-	-
531		1069	638	891		866	216.585	2.93752	2.33563	0.00510183	1121324.CLIT_10c02160	7.02e-58	201.0	COG3044@1|root,COG3044@2|Bacteria,1TPJ9@1239|Firmicutes,248G5@186801|Clostridia	186801|Clostridia	S	Isopentenyl-diphosphate delta-isomerase (EC 5.3.3.2)	Psort location Cytoplasmic, score	-	-	-	-	-	-	-	-	-	-	-	-	ABC_ATPase
532	ACIVAZ_02570	2293	1161	1324		1592.67	611.958	3.20212	2.78672	0.00938282	1121324.CLIT_10c02160	1.31e-125	377.0	COG3044@1|root,COG3044@2|Bacteria,1TPJ9@1239|Firmicutes,248G5@186801|Clostridia	186801|Clostridia	S	Isopentenyl-diphosphate delta-isomerase (EC 5.3.3.2)	Psort location Cytoplasmic, score	-	-	-	-	-	-	-	-	-	-	-	-	ABC_ATPase
533	ACIVAZ_02575	5259	6325	6535		6039.67	684.182	3.78101	2.83517	0.0355813	1345695.CLSA_c35810	1.54e-70	235.0	COG0840@1|root,COG0840@2|Bacteria,1TP5A@1239|Firmicutes,247S3@186801|Clostridia,36EQK@31979|Clostridiaceae	186801|Clostridia	NT	Methyl-accepting chemotaxis protein	chemotaxis	-	-	-	ko:K03406	ko02020,ko02030,map02020,map02030	-	-	-	ko00000,ko00001,ko02035	-	-	-	HAMP,MCPsignal,dCache_1
534	ACIVAZ_02580	6622	7644	8047		7437.67	734.565	3.87144	2.86603	0.0438173	1120998.AUFC01000011_gene2574	3.01e-111	349.0	COG0840@1|root,COG0840@2|Bacteria,1TP5A@1239|Firmicutes,247S3@186801|Clostridia	186801|Clostridia	NT	Methyl-accepting chemotaxis protein	methyl-accepting chemotaxis protein	-	-	-	ko:K03406	ko02020,ko02030,map02020,map02030	-	-	-	ko00000,ko00001,ko02035	-	-	-	HAMP,MCPsignal,dCache_1,sCache_2,sCache_3_3
535	ACIVAZ_02585	177	463	433		357.667	157.179	2.55348	2.1964	0.00210711	509191.AEDB02000103_gene3783	7.93e-13	68.9	COG5421@1|root,COG5421@2|Bacteria,1TPAA@1239|Firmicutes,2492T@186801|Clostridia,3WH72@541000|Ruminococcaceae	186801|Clostridia	L	Mobile element protein	Transposase DDE domain	-	-	-	-	-	-	-	-	-	-	-	-	DDE_Tnp_1
536		2158	6910	6940		5336	2752.27	3.72722	3.43969	0.0314358							Beta-ketoadipate enol-lactone hydrolase (EC 3.1.1.24)
537	ACIVAZ_02595	616	1254	1369		1079.67	405.643	3.03329	2.60814	0.0063606	426368.MmarC7_0291	2.62e-55	178.0	COG1576@1|root,arCOG05111@2157|Archaea,2XYYE@28890|Euryarchaeota,23RKP@183939|Methanococci	183939|Methanococci	J	LSU m3Psi1915 methyltransferase RlmH	Specifically methylates the pseudouridine at position 1915 (m3Psi1915) in 23S rRNA	rlmH	-	2.1.1.177	ko:K00783	-	-	-	-	ko00000,ko01000,ko03009	-	-	-	SPOUT_MTase
538		1349	2916	3782		2682.33	1233.22	3.42851	3.09104	0.0158023							hypothetical protein
539	ACIVAZ_02605	2340	4594	5441		4125	1602.82	3.61542	3.20488	0.0243015	1157490.EL26_04600	3.31e-35	130.0	COG0846@1|root,COG0846@2|Bacteria,1TQKD@1239|Firmicutes,4HC4I@91061|Bacilli,278CG@186823|Alicyclobacillaceae	91061|Bacilli	K	NAD-dependent protein deacetylase of SIR2 family	Sir2 family	-	-	-	ko:K12410	-	-	-	-	ko00000,ko01000	-	-	-	SIR2
540	ACIVAZ_02610	2587	3503	4481		3523.67	947.169	3.54699	2.97643	0.0207588	1256908.HMPREF0373_02645	2.86e-70	220.0	COG1139@1|root,COG1139@2|Bacteria,1TP90@1239|Firmicutes,249B6@186801|Clostridia,25W6X@186806|Eubacteriaceae	186801|Clostridia	C	protein of unknown function DUF1121	LUD domain	-	-	-	-	-	-	-	-	-	-	-	-	LUD_dom
541	ACIVAZ_02615	2700	3673	4218		3530.33	768.99	3.54782	2.88592	0.0207981	1123288.SOV_5c02650	1.57e-92	283.0	COG2199@1|root,COG3706@2|Bacteria,1TSW8@1239|Firmicutes,4H577@909932|Negativicutes	909932|Negativicutes	T	Two-component response regulator	diguanylate cyclase	-	-	-	-	-	-	-	-	-	-	-	-	GGDEF,Response_reg
542		46	41	56		47.6667	7.63763	1.67821	0.882958	0.000280817							hypothetical protein
543	ACIVAZ_02620	823	1352	1260		1145	282.629	3.05881	2.45122	0.0067455	994573.T472_0217175	2.93e-70	216.0	COG0521@1|root,COG0521@2|Bacteria,1V3XM@1239|Firmicutes,24HG2@186801|Clostridia,36J7G@31979|Clostridiaceae	186801|Clostridia	H	Molybdenum cofactor biosynthesis protein MoaB	molybdenum cofactor	mog	-	-	-	-	-	-	-	-	-	-	-	MOSC,MoCF_biosynth
544	ACIVAZ_02635	2775	2206	2897		2626	368.81	3.41929	2.5668	0.0154705	994573.T472_0217155	4.79e-151	440.0	COG0303@1|root,COG0303@2|Bacteria,1TQJ8@1239|Firmicutes,248WP@186801|Clostridia,36E4B@31979|Clostridiaceae	186801|Clostridia	H	Molybdopterin biosynthesis protein MoeA	Molybdenum cofactor synthesis domain	moeA	-	2.10.1.1	ko:K03750	ko00790,ko01100,map00790,map01100	-	R09735	RC03462	ko00000,ko00001,ko01000	-	-	-	MoCF_biosynth,MoeA_C,MoeA_N
545		16229	9169	23569		16322.3	7200.45	4.21278	3.85736	0.0961592	994573.T472_0217150	9.91e-276	775.0	COG0303@1|root,COG1910@1|root,COG0303@2|Bacteria,COG1910@2|Bacteria,1TRH3@1239|Firmicutes,24ATZ@186801|Clostridia,36GB8@31979|Clostridiaceae	186801|Clostridia	P	Molybdopterin biosynthesis protein MoeA / Periplasmic molybdate-binding domain	DNA binding domain, excisionase family	-	-	2.10.1.1	ko:K03750,ko:K07219	ko00790,ko01100,map00790,map01100	-	R09735	RC03462	ko00000,ko00001,ko01000	-	-	-	MoCF_biosynth,MoeA_C,MoeA_N,PBP_like
546		588	201	521		436.667	206.824	2.64015	2.3156	0.00257252							hypothetical protein
547	ACIVAZ_02645	16263	6183	19717		14054.3	7032.14	4.14781	3.84709	0.0827978	994573.T472_0217145	1.1e-116	343.0	COG2896@1|root,COG2896@2|Bacteria,1TP89@1239|Firmicutes,247PP@186801|Clostridia,36EQA@31979|Clostridiaceae	186801|Clostridia	H	Molybdenum cofactor biosynthesis protein MoaA	Catalyzes the cyclization of GTP to (8S)-3',8-cyclo-7,8- dihydroguanosine 5'-triphosphate	moaA	-	4.1.99.22	ko:K03639	ko00790,ko01100,ko04122,map00790,map01100,map04122	-	R09394	RC03420	ko00000,ko00001,ko01000	-	-	-	Fer4_12,Fer4_14,Mob_synth_C,Radical_SAM
548	ACIVAZ_02650	2036	852	2386		1758	803.898	3.24502	2.9052	0.0103568	994573.T472_0217140	3.81e-63	198.0	COG0315@1|root,COG0315@2|Bacteria,1V3J4@1239|Firmicutes,24H9F@186801|Clostridia,36J0W@31979|Clostridiaceae	186801|Clostridia	H	Molybdenum cofactor biosynthesis protein MoaC	Catalyzes the conversion of (8S)-3',8-cyclo-7,8- dihydroguanosine 5'-triphosphate to cyclic pyranopterin monophosphate (cPMP)	moaC	-	4.6.1.17	ko:K03637	ko00790,ko01100,ko04122,map00790,map01100,map04122	-	R11372	RC03425	ko00000,ko00001,ko01000	-	-	-	MoaC
549	ACIVAZ_02655	1230	566	1219		1005	380.225	3.00217	2.58004	0.00592072	1511.CLOST_1660	1.52e-27	103.0	COG2258@1|root,COG2258@2|Bacteria,1V6DS@1239|Firmicutes,24HBA@186801|Clostridia	186801|Clostridia	H	FIG060329: MOSC domain protein	MOSC domain	-	-	-	-	-	-	-	-	-	-	-	-	MOSC
550	ACIVAZ_02660	267	83	230		193.333	97.3259	2.28631	1.98823	0.00113898	931626.Awo_c14250	7.81e-21	85.9	COG2258@1|root,COG2258@2|Bacteria,1V6DS@1239|Firmicutes,24HBA@186801|Clostridia,25X6H@186806|Eubacteriaceae	186801|Clostridia	S	FIG060329: MOSC domain protein	MOSC domain	-	-	-	-	-	-	-	-	-	-	-	-	MOSC
551	ACIVAZ_02665	15346	4369	17432		12382.3	7017.69	4.0928	3.84619	0.0729476	1120998.AUFC01000002_gene2709	1.82e-253	720.0	COG3284@1|root,COG3284@2|Bacteria,1VHQN@1239|Firmicutes,25EB0@186801|Clostridia	186801|Clostridia	K	Transcriptional activator of acetoin dehydrogenase operon AcoR	sigma54 specific, transcriptional regulator, Fis family	aorR	-	-	ko:K21405	-	-	-	-	ko00000,ko03000	-	-	-	GAF,HTH_8,PAS,PAS_8,PAS_9,Sigma54_activat
552	ACIVAZ_02670	32686	57213	218439		102779	100912	5.01191	5.00394	0.6055	994573.T472_0203970	0.0	925.0	COG2414@1|root,COG2414@2|Bacteria,1TPT9@1239|Firmicutes,2481Q@186801|Clostridia,36FZW@31979|Clostridiaceae	186801|Clostridia	C	Tungsten-containing aldehyde:ferredoxin oxidoreductase (EC 1.2.7.5)	Aldehyde ferredoxin oxidoreductase	aor	-	1.2.7.5	ko:K03738	ko00030,ko01100,ko01120,ko01200,map00030,map01100,map01120,map01200	M00309	R08571	RC00242	ko00000,ko00001,ko00002,ko01000	-	-	iHN637.CLJU_RS09915	AFOR_C,AFOR_N
553	ACIVAZ_02675	267	698	1613		859.333	687.35	2.93416	2.83718	0.00506256	994573.T472_0203975	6.61e-26	97.4	COG1977@1|root,COG1977@2|Bacteria,1VIST@1239|Firmicutes,24QYP@186801|Clostridia,36NC4@31979|Clostridiaceae	186801|Clostridia	H	hypothetical protein	ThiS family	moaD	-	-	-	-	-	-	-	-	-	-	-	ThiS
554	ACIVAZ_02680	1608	2314	6396		3439.33	2584.77	3.53647	3.41242	0.020262	857293.CAAU_2459	1.12e-91	275.0	COG0476@1|root,COG0476@2|Bacteria,1TQ3U@1239|Firmicutes,25CJC@186801|Clostridia,36GDP@31979|Clostridiaceae	186801|Clostridia	H	Molybdopterin biosynthesis protein MoeB	UBA THIF-type NAD FAD binding protein	moeB	-	2.7.7.80	ko:K21029	ko04122,map04122	-	R07459	RC00043	ko00000,ko00001,ko01000	-	-	-	ThiF
555	ACIVAZ_02685	4777	12018	5362		7385.67	4022.37	3.86839	3.60448	0.0435109	386415.NT01CX_2305	5.17e-63	202.0	COG1272@1|root,COG1272@2|Bacteria,1TSFK@1239|Firmicutes,24CPT@186801|Clostridia,36HYG@31979|Clostridiaceae	186801|Clostridia	S	COG1272: Predicted membrane protein hemolysin III homolog	channel protein, hemolysin III family	yqfA	-	-	ko:K11068	-	-	-	-	ko00000,ko02042	-	-	-	HlyIII
556	ACIVAZ_02690	1001	2049	2187		1745.67	648.581	3.24196	2.81196	0.0102842	140626.JHWB01000013_gene693	6.15e-17	82.0	COG0789@1|root,COG0789@2|Bacteria,1V1M9@1239|Firmicutes,24FUE@186801|Clostridia	186801|Clostridia	K	hypothetical protein	Psort location Cytoplasmic, score	-	-	-	-	-	-	-	-	-	-	-	-	DUF1836
557	ACIVAZ_02695	897	1034	979		970	68.942	2.98677	1.83848	0.00571453	572544.Ilyop_0564	1.06e-81	248.0	COG0512@1|root,COG0512@2|Bacteria,379P0@32066|Fusobacteria	32066|Fusobacteria	EH	Anthranilate synthase, amidotransferase component (EC 4.1.3.27)	Catalyzes the transfer of the phosphoribosyl group of 5- phosphorylribose-1-pyrophosphate (PRPP) to anthranilate to yield N-(5'-phosphoribosyl)-anthranilate (PRA)	trpD	-	2.4.2.18,2.6.1.85,4.1.3.27	ko:K01658,ko:K01664,ko:K13497	ko00400,ko00405,ko00790,ko01100,ko01110,ko01130,ko01230,ko02024,ko02025,map00400,map00405,map00790,map01100,map01110,map01130,map01230,map02024,map02025	M00023	R00985,R00986,R01073,R01716	RC00010,RC00440,RC01418,RC02148,RC02414	ko00000,ko00001,ko00002,ko01000	-	-	-	GATase,Glycos_transf_3
558	ACIVAZ_02700	628	602	748		659.333	77.8802	2.81911	1.89143	0.00388431	572544.Ilyop_0563	1e-24	105.0	COG0147@1|root,COG0147@2|Bacteria,378IB@32066|Fusobacteria	32066|Fusobacteria	EH	Para-aminobenzoate synthase, aminase component (EC 2.6.1.85) # PabAa	Psort location Cytoplasmic, score	pabB	-	2.6.1.85,4.1.3.27	ko:K01657,ko:K01665	ko00400,ko00405,ko00790,ko01100,ko01110,ko01130,ko01230,ko02024,ko02025,map00400,map00405,map00790,map01100,map01110,map01130,map01230,map02024,map02025	M00023	R00985,R00986,R01716	RC00010,RC01418,RC02148,RC02414	ko00000,ko00001,ko00002,ko01000	-	-	-	Anth_synt_I_N,Chorismate_bind,GATase
559	ACIVAZ_02705	1397	1777	2007		1727	308.058	3.23729	2.48863	0.0101742	931626.Awo_c06060	7.56e-15	76.3	COG0147@1|root,COG0147@2|Bacteria,1TQAP@1239|Firmicutes,24946@186801|Clostridia,25VNI@186806|Eubacteriaceae	186801|Clostridia	EH	Para-aminobenzoate synthase, aminase component (EC 2.6.1.85) # PabAa	Anthranilate synthase component I, N terminal region	pabB	-	2.6.1.85,4.1.3.27,4.1.3.38	ko:K01657,ko:K01665,ko:K03342,ko:K13950	ko00400,ko00405,ko00790,ko01100,ko01110,ko01130,ko01230,ko02024,ko02025,map00400,map00405,map00790,map01100,map01110,map01130,map01230,map02024,map02025	M00023	R00985,R00986,R01716,R05553	RC00010,RC01418,RC01843,RC02148,RC02414	ko00000,ko00001,ko00002,ko01000,ko01007	-	-	-	Anth_synt_I_N,Chorismate_bind
560	ACIVAZ_02710	1838	1860	2269		1989	242.736	3.29863	2.38514	0.0117177	1128398.Curi_c21100	4.5e-106	320.0	COG0147@1|root,COG0147@2|Bacteria,1TQAP@1239|Firmicutes,24946@186801|Clostridia,26ARS@186813|unclassified Clostridiales	186801|Clostridia	EH	Para-aminobenzoate synthase, aminase component (EC 2.6.1.85)	chorismate binding enzyme	pabB	-	2.6.1.85,4.1.3.27,4.1.3.38	ko:K01657,ko:K01665,ko:K03342,ko:K13950	ko00400,ko00405,ko00790,ko01100,ko01110,ko01130,ko01230,ko02024,ko02025,map00400,map00405,map00790,map01100,map01110,map01130,map01230,map02024,map02025	M00023	R00985,R00986,R01716,R05553	RC00010,RC01418,RC01843,RC02148,RC02414	ko00000,ko00001,ko00002,ko01000,ko01007	-	-	-	Anth_synt_I_N,Chorismate_bind
561	ACIVAZ_02715	943	818	937		899.333	70.5006	2.95392	1.84819	0.00529821	1273103.NM10_08698	1.29e-21	97.1	COG0115@1|root,COG0115@2|Bacteria,1V3JS@1239|Firmicutes	1239|Firmicutes	EH	Branched-chain amino acid aminotransferase (EC 2.6.1.42)	Aminotransferase class IV	pabC	-	4.1.3.38	ko:K02619	ko00790,map00790	-	R05553	RC01843,RC02148	ko00000,ko00001,ko01000	-	-	-	Aminotran_4
562	ACIVAZ_02720	4125	4150	5825		4700	974.359	3.6721	2.98872	0.0276889	37659.JNLN01000001_gene1523	1.83e-108	315.0	COG0302@1|root,COG0302@2|Bacteria,1TRNM@1239|Firmicutes,24867@186801|Clostridia,36DD1@31979|Clostridiaceae	186801|Clostridia	F	GTP cyclohydrolase I (EC 3.5.4.16) type 1	GTP cyclohydrolase	folE	-	3.5.4.16	ko:K01495	ko00790,ko01100,map00790,map01100	M00126,M00841,M00842,M00843	R00428,R04639,R05046,R05048	RC00263,RC00294,RC00323,RC00945,RC01188	ko00000,ko00001,ko00002,ko01000	-	-	-	GTP_cyclohydroI
563	ACIVAZ_02725	2318	2569	2953		2613.33	319.813	3.41719	2.5049	0.0153958	37659.JNLN01000001_gene1524	4.38e-121	354.0	COG0294@1|root,COG0294@2|Bacteria,1TPKT@1239|Firmicutes,248BE@186801|Clostridia,36EFV@31979|Clostridiaceae	186801|Clostridia	H	Dihydropteroate synthase (EC 2.5.1.15)	Catalyzes the condensation of para-aminobenzoate (pABA) with 6-hydroxymethyl-7,8-dihydropterin diphosphate (DHPt-PP) to form 7,8-dihydropteroate (H2Pte), the immediate precursor of folate derivatives	folP	-	2.5.1.15	ko:K00796	ko00790,ko01100,map00790,map01100	M00126,M00841	R03066,R03067	RC00121,RC00842	ko00000,ko00001,ko00002,ko01000	-	-	iHN637.CLJU_RS03115	Pterin_bind
564	ACIVAZ_02730	1398	1502	1716		1538.67	162.14	3.18714	2.20989	0.00906469	994573.T472_0209715	5.26e-44	146.0	COG1539@1|root,COG1539@2|Bacteria,1VA0I@1239|Firmicutes,24MN5@186801|Clostridia,36KQB@31979|Clostridiaceae	186801|Clostridia	H	Dihydroneopterin aldolase (EC 4.1.2.25)	Catalyzes the conversion of 7,8-dihydroneopterin to 6- hydroxymethyl-7,8-dihydropterin	folB	-	1.13.11.81,4.1.2.25,5.1.99.8	ko:K01633	ko00790,ko01100,map00790,map01100	M00126,M00840	R03504,R11037,R11073	RC00721,RC00943,RC01479,RC03333,RC03334	ko00000,ko00001,ko00002,ko01000	-	-	-	FolB
565	ACIVAZ_02735	1624	1509	1978		1703.67	244.439	3.23138	2.38817	0.0100367	37659.JNLN01000001_gene1526	2.22e-40	139.0	COG0801@1|root,COG0801@2|Bacteria,1V6PR@1239|Firmicutes,249YP@186801|Clostridia,36ECT@31979|Clostridiaceae	186801|Clostridia	H	2-amino-4-hydroxy-6-hydroxymethyldihydropteridine pyrophosphokinase (EC 2.7.6.3)	Catalyzes the conversion of 7,8-dihydroneopterin to 6- hydroxymethyl-7,8-dihydropterin	folK	-	2.7.6.3,4.1.2.25	ko:K00950,ko:K13940	ko00790,ko01100,map00790,map01100	M00126,M00841	R03503,R03504	RC00002,RC00017,RC00721,RC00943	ko00000,ko00001,ko00002,ko01000	-	-	-	FolB,HPPK
566	ACIVAZ_02740	1213	1311	1734		1419.33	276.88	3.15208	2.44229	0.00836167	37659.JNLN01000001_gene1527	1.45e-47	158.0	COG1418@1|root,COG1418@2|Bacteria,1VBWP@1239|Firmicutes,24JJV@186801|Clostridia,36JH9@31979|Clostridiaceae	186801|Clostridia	S	Putative DHNTP pyrophosphatase	SMART Metal-dependent phosphohydrolase, HD region	-	-	-	ko:K06950	-	-	-	-	ko00000	-	-	-	HD
567	ACIVAZ_02745	2619	3549	4389		3519	885.381	3.54642	2.94713	0.0207314	1294142.CINTURNW_3020	2.58e-47	166.0	COG0840@1|root,COG0840@2|Bacteria,1V8NI@1239|Firmicutes,24JZK@186801|Clostridia,36HMQ@31979|Clostridiaceae	186801|Clostridia	NT	Methyl-accepting chemotaxis protein	chemotaxis	-	-	-	-	-	-	-	-	-	-	-	-	MCPsignal
568	ACIVAZ_02750	2231	3484	5019		3578	1396.37	3.55364	3.145	0.0210789	1131730.BAVI_10051	6.38e-123	369.0	COG0006@1|root,COG0006@2|Bacteria,1TQ44@1239|Firmicutes,4HDM0@91061|Bacilli,1ZDXU@1386|Bacillus	91061|Bacilli	E	Xaa-Pro aminopeptidase (EC 3.4.11.9)	aminopeptidase	pepP	-	3.4.11.9	ko:K01262	-	-	-	-	ko00000,ko01000,ko01002	-	-	-	AMP_N,Peptidase_M24
569	ACIVAZ_02755	16183	21912	28151		22082	5985.81	4.34404	3.77712	0.130091	1291050.JAGE01000001_gene530	1.99e-132	392.0	COG0389@1|root,COG0389@2|Bacteria,1TP42@1239|Firmicutes,24855@186801|Clostridia,3WIS6@541000|Ruminococcaceae	186801|Clostridia	L	DNA polymerase IV (EC 2.7.7.7)	Poorly processive, error-prone DNA polymerase involved in untargeted mutagenesis. Copies undamaged DNA at stalled replication forks, which arise in vivo from mismatched or misaligned primer ends. These misaligned primers can be extended by PolIV. Exhibits no 3'-5' exonuclease (proofreading) activity. May be involved in translesional synthesis, in conjunction with the beta clamp from PolIII	dinB	-	2.7.7.7	ko:K02346	-	-	-	-	ko00000,ko01000,ko03400	-	-	-	IMS,IMS_C,IMS_HHH
570	ACIVAZ_02760	6078	7714	5764		6518.67	1047.03	3.81416	3.01996	0.0384032	350688.Clos_0385	6.72e-140	418.0	COG0840@1|root,COG0840@2|Bacteria,1TTBB@1239|Firmicutes,24E8E@186801|Clostridia,36EFQ@31979|Clostridiaceae	186801|Clostridia	NT	Methyl-accepting chemotaxis protein	chemotaxis	-	-	-	-	-	-	-	-	-	-	-	-	CZB,MCPsignal
571	ACIVAZ_02765	37551	41294	46197		41680.7	4335.95	4.61993	3.63708	0.245552	86416.Clopa_0468	2.25e-207	585.0	COG3547@1|root,COG3547@2|Bacteria,1TRSB@1239|Firmicutes,249AC@186801|Clostridia,36GX8@31979|Clostridiaceae	186801|Clostridia	L	Mobile element protein	PFAM transposase IS116 IS110 IS902 family	-	-	-	-	-	-	-	-	-	-	-	-	DEDD_Tnp_IS110,Transposase_20
572		288	247	385		306.667	70.8684	2.48667	1.85045	0.00180665							Uroporphyrinogen-III decarboxylase
573		37	34	41		37.3333	3.51188	1.5721	0.54554	0.000219941							hypothetical protein
574	ACIVAZ_02780	431	968	909		769.333	294.487	2.88611	2.46907	0.00453235	1121865.OMW_01947	1.56e-08	60.5	COG1309@1|root,COG1309@2|Bacteria,1VCQD@1239|Firmicutes,4HMVC@91061|Bacilli,4B2U8@81852|Enterococcaceae	91061|Bacilli	K	hypothetical protein	Bacterial regulatory proteins, tetR family	-	-	-	-	-	-	-	-	-	-	-	-	TetR_N
575	ACIVAZ_02785	17509	18705	19587		18600.3	1042.95	4.26952	3.01826	0.109579	1301100.HG529417_gene2985	5.51e-96	285.0	COG0655@1|root,COG0655@2|Bacteria,1TT84@1239|Firmicutes,248W0@186801|Clostridia,36E3H@31979|Clostridiaceae	186801|Clostridia	S	Multimeric flavodoxin WrbA family protein	NADPH-dependent FMN reductase	-	-	-	-	-	-	-	-	-	-	-	-	FMN_red
576	ACIVAZ_02790	967	1298	1505		1256.67	271.371	3.09922	2.43356	0.00740335	926561.KB900623_gene892	2.35e-85	266.0	COG2390@1|root,COG2390@2|Bacteria,1TPUB@1239|Firmicutes,25D2S@186801|Clostridia,3WBRB@53433|Halanaerobiales	186801|Clostridia	K	Deoxyribonucleoside regulator DeoR (transcriptional repressor)	Putative sugar-binding domain	sorC1	-	-	-	-	-	-	-	-	-	-	-	HTH_23,HTH_24,HTH_Crp_2,Sigma70_r4,Sugar-bind
577	ACIVAZ_02795	2102	1982	2898		2327.33	497.841	3.36686	2.69709	0.0137109	521460.Athe_0702	3.51e-105	325.0	COG0508@1|root,COG0508@2|Bacteria,1TR5N@1239|Firmicutes,247Q5@186801|Clostridia,42FAB@68295|Thermoanaerobacterales	186801|Clostridia	C	Dihydrolipoamide acetyltransferase component of pyruvate dehydrogenase complex (EC 2.3.1.12)	of components of various dehydrogenase complexes	-	-	2.3.1.12	ko:K00627	ko00010,ko00020,ko00620,ko01100,ko01110,ko01120,ko01130,ko01200,map00010,map00020,map00620,map01100,map01110,map01120,map01130,map01200	M00307	R00209,R02569	RC00004,RC02742,RC02857	br01601,ko00000,ko00001,ko00002,ko01000	-	-	-	2-oxoacid_dh,Biotin_lipoyl,E3_binding
578	ACIVAZ_02800	272	290	430		330.667	86.4947	2.51939	1.93699	0.00194804	1123008.KB905706_gene853	5.41e-27	109.0	COG1249@1|root,COG1249@2|Bacteria,4NDVC@976|Bacteroidetes,2FM8Y@200643|Bacteroidia,22WU2@171551|Porphyromonadaceae	976|Bacteroidetes	C	Dihydrolipoamide dehydrogenase (EC 1.8.1.4)	Dihydrolipoyl dehydrogenase	lpdA	-	1.8.1.4	ko:K00382	ko00010,ko00020,ko00260,ko00280,ko00620,ko00630,ko00640,ko01100,ko01110,ko01120,ko01130,ko01200,map00010,map00020,map00260,map00280,map00620,map00630,map00640,map01100,map01110,map01120,map01130,map01200	M00009,M00011,M00036,M00307,M00532	R00209,R01221,R01698,R03815,R07618,R08549	RC00004,RC00022,RC00583,RC02742,RC02833,RC02834	br01601,ko00000,ko00001,ko00002,ko01000,ko04147	-	-	-	Pyr_redox_2,Pyr_redox_dim
579	ACIVAZ_02805	2232	2147	3418		2599	710.547	3.41481	2.85159	0.0153114	1121335.Clst_0829	5.87e-130	385.0	COG1249@1|root,COG1249@2|Bacteria,1TP1W@1239|Firmicutes,249R3@186801|Clostridia	186801|Clostridia	C	Dihydrolipoamide dehydrogenase of acetoin dehydrogenase (EC 1.8.1.4)	dihydrolipoamide dehydrogenase	pdhD	-	1.8.1.4	ko:K00382	ko00010,ko00020,ko00260,ko00280,ko00620,ko00630,ko00640,ko01100,ko01110,ko01120,ko01130,ko01200,map00010,map00020,map00260,map00280,map00620,map00630,map00640,map01100,map01110,map01120,map01130,map01200	M00009,M00011,M00036,M00307,M00532	R00209,R01221,R01698,R03815,R07618,R08549	RC00004,RC00022,RC00583,RC02742,RC02833,RC02834	br01601,ko00000,ko00001,ko00002,ko01000,ko04147	-	-	-	Biotin_lipoyl,Pyr_redox_2,Pyr_redox_dim
580	ACIVAZ_02810	10026	7649	12442		10039	2396.53	4.00169	3.37958	0.0591424	1304880.JAGB01000001_gene534	0.0	1129.0	COG0022@1|root,COG1071@1|root,COG0022@2|Bacteria,COG1071@2|Bacteria,1TP3J@1239|Firmicutes,249UD@186801|Clostridia	186801|Clostridia	C	Acetoin dehydrogenase E1 component alpha-subunit (EC 1.2.4.-) / Acetoin dehydrogenase E1 component beta-subunit (EC 1.2.4.-)	COG0022 Pyruvate 2-oxoglutarate dehydrogenase complex, dehydrogenase (E1) component, eukaryotic type, beta subunit	-	-	1.2.4.4	ko:K11381	ko00280,ko00640,ko01100,ko01110,ko01130,map00280,map00640,map01100,map01110,map01130	M00036	R07599,R07600,R07601,R07602,R07603,R07604,R10996,R10997	RC00027,RC00627,RC02743,RC02883,RC02949,RC02953	br01601,ko00000,ko00001,ko00002,ko01000	-	-	-	E1_dh,Transket_pyr,Transketolase_C
581	ACIVAZ_02815	53	104	103		86.6667	29.1605	1.93785	1.46479	0.000510576	272562.CA_C1469	2.23e-40	137.0	COG1321@1|root,COG1321@2|Bacteria,1V95B@1239|Firmicutes,25CT6@186801|Clostridia,36X0F@31979|Clostridiaceae	186801|Clostridia	K	Iron-dependent repressor	Helix-turn-helix diphteria tox regulatory element	-	-	-	-	-	-	-	-	-	-	-	-	Fe_dep_repr_C,Fe_dep_repress
582		198	1611	462		757	751.273	2.8791	2.8758	0.00445969							hypothetical protein
583	ACIVAZ_02825	1828	13313	4931		6690.67	5941.26	3.82547	3.77388	0.0394165	555088.DealDRAFT_0074	1.96e-66	225.0	COG0370@1|root,COG0370@2|Bacteria,1TP7E@1239|Firmicutes,24885@186801|Clostridia,42JVH@68298|Syntrophomonadaceae	186801|Clostridia	P	Ferrous iron transport protein B	Fe2 transport system protein B-like protein	-	-	-	ko:K04759	-	-	-	-	ko00000,ko02000	9.A.8.1	-	-	FeoB_C,FeoB_N,Gate
584	ACIVAZ_02830	972	3656	2265		2297.67	1342.3	3.36129	3.12785	0.0135362	1408422.JHYF01000010_gene3348	1.57e-90	286.0	COG0370@1|root,COG0370@2|Bacteria,1TP7E@1239|Firmicutes,24885@186801|Clostridia,36DF0@31979|Clostridiaceae	186801|Clostridia	P	Ferrous iron transport protein B	transporter of a GTP-driven Fe(2 ) uptake system	-	-	-	ko:K04759	-	-	-	-	ko00000,ko02000	9.A.8.1	-	-	FeoB_C,FeoB_N,Gate
585		1022	1385	1993		1466.67	490.624	3.16633	2.69075	0.00864052							Similar to nicotianamine synthase
586		1102	1251	1867		1406.67	405.562	3.14819	2.60806	0.00828704							UPF0104 membrane protein PH1989
587	ACIVAZ_02845	333	202	323		286	72.9178	2.45637	1.86283	0.0016849	1410653.JHVC01000002_gene4248	7.27e-28	109.0	COG1183@1|root,COG1183@2|Bacteria,1TR44@1239|Firmicutes,24HHK@186801|Clostridia,36JIJ@31979|Clostridiaceae	186801|Clostridia	I	CDP-diacylglycerol--serine O-phosphatidyltransferase (EC 2.7.8.8)	Belongs to the CDP-alcohol phosphatidyltransferase class-I family	pssA	-	2.7.8.8	ko:K17103	ko00260,ko00564,ko01100,ko01110,map00260,map00564,map01100,map01110	M00093	R01800	RC00002,RC00017,RC02795	ko00000,ko00001,ko00002,ko01000	-	-	-	CDP-OH_P_transf
588	ACIVAZ_02850	2795	2653	3160		2869.33	261.546	3.45778	2.41755	0.016904	931626.Awo_c02100	1.67e-221	625.0	COG1488@1|root,COG1488@2|Bacteria,1TPDW@1239|Firmicutes,247NY@186801|Clostridia,25URI@186806|Eubacteriaceae	186801|Clostridia	H	Nicotinate phosphoribosyltransferase (EC 2.4.2.11)	Catalyzes the synthesis of beta-nicotinate D- ribonucleotide from nicotinate and 5-phospho-D-ribose 1-phosphate at the expense of ATP	pncB	-	6.3.4.21	ko:K00763	ko00760,ko01100,map00760,map01100	-	R01724	RC00033	ko00000,ko00001,ko01000	-	-	-	NAPRTase,QRPTase_C,QRPTase_N
589		2926	4031	4169		3708.67	681.312	3.56922	2.83335	0.0218487							hypothetical protein
590	ACIVAZ_02860	5231	7578	10098		7635.67	2434.01	3.88285	3.38632	0.0449837	97138.C820_01395	4.87e-200	578.0	COG1109@1|root,COG1109@2|Bacteria,1TP2N@1239|Firmicutes,2481Y@186801|Clostridia,36F97@31979|Clostridiaceae	186801|Clostridia	G	Phosphomannomutase (EC 5.4.2.8)	phosphoglucomutase phosphomannomutase alpha beta alpha domain II	pgcA	-	5.4.2.2,5.4.2.8	ko:K01835,ko:K01840	ko00010,ko00030,ko00051,ko00052,ko00230,ko00500,ko00520,ko00521,ko01100,ko01110,ko01120,ko01130,map00010,map00030,map00051,map00052,map00230,map00500,map00520,map00521,map01100,map01110,map01120,map01130	M00114,M00549	R00959,R01057,R01818,R08639	RC00408	ko00000,ko00001,ko00002,ko01000	-	-	-	PGM_PMM_I,PGM_PMM_II,PGM_PMM_III,PGM_PMM_IV
591	ACIVAZ_02865	3737	4716	6497		4983.33	1399.29	3.69752	3.14591	0.0293581	931626.Awo_c23850	4.35e-116	347.0	COG2309@1|root,COG2309@2|Bacteria,1TP65@1239|Firmicutes,24AR8@186801|Clostridia,25UWD@186806|Eubacteriaceae	186801|Clostridia	E	probable aminopeptidase	Psort location Cytoplasmic, score	-	-	-	ko:K19689	-	-	-	-	ko00000,ko01000,ko01002	-	-	-	Peptidase_M29
592	ACIVAZ_02870	417	384	595		465.333	113.5	2.66776	2.055	0.0027414	1443665.JACA01000001_gene2880	8.73e-15	70.1	COG2309@1|root,COG2309@2|Bacteria,4NRU3@976|Bacteroidetes,1IM7P@117743|Flavobacteriia,2YI64@290174|Aquimarina	976|Bacteroidetes	E	probable aminopeptidase	Thermophilic metalloprotease (M29)	-	-	-	ko:K19689	-	-	-	-	ko00000,ko01000,ko01002	-	-	-	Peptidase_M29
593	ACIVAZ_02875	1541	1355	2214		1703.33	451.923	3.2313	2.65506	0.0100348	903814.ELI_3065	1.83e-53	173.0	COG2426@1|root,COG2426@2|Bacteria,1V3UW@1239|Firmicutes,24HSW@186801|Clostridia,25WA3@186806|Eubacteriaceae	186801|Clostridia	S	small multidrug export protein (qacE) homolog	small multi-drug export protein	-	-	-	-	-	-	-	-	-	-	-	-	Sm_multidrug_ex
594	ACIVAZ_02880	2374	2660	3683		2905.67	688.211	3.46325	2.83772	0.017118	720554.Clocl_1046	2.67e-206	582.0	COG0014@1|root,COG0014@2|Bacteria,1TQ9V@1239|Firmicutes,248NX@186801|Clostridia,3WH60@541000|Ruminococcaceae	186801|Clostridia	E	Gamma-glutamyl phosphate reductase (EC 1.2.1.41)	Catalyzes the NADPH-dependent reduction of L-glutamate 5-phosphate into L-glutamate 5-semialdehyde and phosphate. The product spontaneously undergoes cyclization to form 1-pyrroline-5- carboxylate	proA	-	1.2.1.41	ko:K00147	ko00330,ko00332,ko01100,ko01110,ko01130,ko01230,map00330,map00332,map01100,map01110,map01130,map01230	M00015	R03313	RC00684	ko00000,ko00001,ko00002,ko01000	-	-	-	Aldedh
595	ACIVAZ_02885	27077	7925	5421		13474.3	11846.6	4.12951	4.07359	0.0793809	1304880.JAGB01000002_gene2108	1.54e-215	603.0	COG0192@1|root,COG0192@2|Bacteria,1TPCV@1239|Firmicutes,248QF@186801|Clostridia	186801|Clostridia	H	S-adenosylmethionine synthetase (EC 2.5.1.6)	Catalyzes the formation of S-adenosylmethionine (AdoMet) from methionine and ATP. The overall synthetic reaction is composed of two sequential steps, AdoMet formation and the subsequent tripolyphosphate hydrolysis which occurs prior to release of AdoMet from the enzyme	metK	-	2.5.1.6	ko:K00789	ko00270,ko01100,ko01110,ko01230,map00270,map01100,map01110,map01230	M00034,M00035,M00368,M00609	R00177,R04771	RC00021,RC01211	ko00000,ko00001,ko00002,ko01000	-	-	-	S-AdoMet_synt_C,S-AdoMet_synt_M,S-AdoMet_synt_N
596	ACIVAZ_02890	14649	3940	3387		7325.33	6348.51	3.86483	3.80267	0.0431555	1033810.HLPCO_002566	1.57e-71	218.0	COG0764@1|root,COG0764@2|Bacteria,2NPK9@2323|unclassified Bacteria	2|Bacteria	I	3-hydroxyacyl-[acyl-carrier-protein] dehydratase, FabZ form (EC 4.2.1.59)	Involved in unsaturated fatty acids biosynthesis. Catalyzes the dehydration of short chain beta-hydroxyacyl-ACPs and long chain saturated and unsaturated beta-hydroxyacyl-ACPs	fabZ	-	3.5.1.108,4.2.1.59	ko:K02372,ko:K16363	ko00061,ko00540,ko00780,ko01100,ko01212,map00061,map00540,map00780,map01100,map01212	M00060,M00083,M00572	R04428,R04535,R04537,R04544,R04568,R04587,R04954,R04965,R07764,R10117,R10121	RC00166,RC00300,RC00831,RC01095	ko00000,ko00001,ko00002,ko01000,ko01004,ko01005	-	-	-	FabA
597	ACIVAZ_02895	17090	12653	8168		12637	4461.02	4.10164	3.64943	0.0744479	1540257.JQMW01000011_gene2323	1.29e-180	516.0	COG0304@1|root,COG0304@2|Bacteria,1TPA7@1239|Firmicutes,247VF@186801|Clostridia,36E5Q@31979|Clostridiaceae	186801|Clostridia	I	3-oxoacyl-[acyl-carrier-protein] synthase, KASII (EC 2.3.1.179)	Catalyzes the condensation reaction of fatty acid synthesis by the addition to an acyl acceptor of two carbons from malonyl-ACP	fabF	-	2.3.1.179	ko:K09458	ko00061,ko00780,ko01100,ko01212,map00061,map00780,map01100,map01212	M00083,M00572	R04355,R04726,R04952,R04957,R04960,R04963,R04968,R07762,R10115,R10119	RC00039,RC02728,RC02729,RC02888	ko00000,ko00001,ko00002,ko01000,ko01004	-	-	-	Ketoacyl-synt_C,ketoacyl-synt
598		961	1507	744		1070.67	393.144	3.02965	2.59455	0.00630758	1391647.AVSV01000022_gene2407	4.54e-16	75.9	COG1028@1|root,COG1028@2|Bacteria,1TP76@1239|Firmicutes,247PV@186801|Clostridia,36EGR@31979|Clostridiaceae	186801|Clostridia	IQ	3-oxoacyl-[acyl-carrier protein] reductase (EC 1.1.1.100)	reductase	fabG	-	1.1.1.100	ko:K00059	ko00061,ko00333,ko00780,ko01040,ko01100,ko01130,ko01212,map00061,map00333,map00780,map01040,map01100,map01130,map01212	M00083,M00572	R04533,R04534,R04536,R04543,R04566,R04953,R04964,R07759,R07763,R10116,R10120,R11671	RC00029,RC00117	ko00000,ko00001,ko00002,ko01000,ko01004	-	-	-	adh_short_C2
599		2844	7788	3763		4798.33	2629.59	3.68109	3.41989	0.0282682	332101.JIBU02000034_gene1812	8.08e-45	153.0	COG1028@1|root,COG1028@2|Bacteria,1TP76@1239|Firmicutes,247PV@186801|Clostridia,36EGR@31979|Clostridiaceae	186801|Clostridia	IQ	3-oxoacyl-[acyl-carrier protein] reductase (EC 1.1.1.100)	reductase	fabG	-	1.1.1.100	ko:K00059	ko00061,ko00333,ko00780,ko01040,ko01100,ko01130,ko01212,map00061,map00333,map00780,map01040,map01100,map01130,map01212	M00083,M00572	R04533,R04534,R04536,R04543,R04566,R04953,R04964,R07759,R07763,R10116,R10120,R11671	RC00029,RC00117	ko00000,ko00001,ko00002,ko01000,ko01004	-	-	-	adh_short_C2
600	ACIVAZ_02905	2328	7485	3252		4355	2749.75	3.63899	3.43929	0.0256565	272562.CA_C3575	5.22e-100	303.0	COG0331@1|root,COG0331@2|Bacteria,1TPB7@1239|Firmicutes,247UF@186801|Clostridia,36FFG@31979|Clostridiaceae	186801|Clostridia	I	Malonyl CoA-acyl carrier protein transacylase (EC 2.3.1.39)	malonyl CoA-acyl carrier protein transacylase	fabD	-	2.3.1.39	ko:K00645	ko00061,ko00333,ko01100,ko01130,ko01212,map00061,map00333,map01100,map01130,map01212	M00082	R01626,R11671	RC00004,RC00039,RC02727	ko00000,ko00001,ko00002,ko01000,ko01004	-	-	-	Acyl_transf_1
601	ACIVAZ_02910	496	1463	545		834.667	544.704	2.92151	2.73616	0.00491724	497964.CfE428DRAFT_1901	2.38e-23	91.3	COG0236@1|root,COG0236@2|Bacteria,46T18@74201|Verrucomicrobia	74201|Verrucomicrobia	IQ	Acyl carrier protein	Carrier of the growing fatty acid chain in fatty acid biosynthesis	acpP	-	-	ko:K02078	-	-	-	-	ko00000,ko00001	-	-	-	PP-binding
602	ACIVAZ_02915	718	3757	1402		1959	1594.23	3.29203	3.20255	0.011541	445973.CLOBAR_00950	4.52e-98	299.0	COG0332@1|root,COG0332@2|Bacteria,1TP0K@1239|Firmicutes,248V8@186801|Clostridia,25R9C@186804|Peptostreptococcaceae	186801|Clostridia	I	3-oxoacyl-[acyl-carrier-protein] synthase, KASIII (EC 2.3.1.180)	Catalyzes the condensation reaction of fatty acid synthesis by the addition to an acyl acceptor of two carbons from malonyl-ACP. Catalyzes the first condensation reaction which initiates fatty acid synthesis and may therefore play a role in governing the total rate of fatty acid production. Possesses both acetoacetyl-ACP synthase and acetyl transacylase activities. Its substrate specificity deter…	fabH	-	2.3.1.180	ko:K00648	ko00061,ko01100,ko01212,map00061,map01100,map01212	M00082,M00083	R10707	RC00004,RC02729,RC02888	ko00000,ko00001,ko00002,ko01000,ko01004	-	-	-	ACP_syn_III,ACP_syn_III_C
603	ACIVAZ_02920	1176	7756	2844		3925.33	3420.68	3.59388	3.53411	0.0231252	857293.CAAU_1541	7.87e-111	329.0	COG0825@1|root,COG0825@2|Bacteria,1UHNS@1239|Firmicutes,25E47@186801|Clostridia,36UHY@31979|Clostridiaceae	186801|Clostridia	I	Acetyl-coenzyme A carboxyl transferase alpha chain (EC 6.4.1.2)	Component of the acetyl coenzyme A carboxylase (ACC) complex. First, biotin carboxylase catalyzes the carboxylation of biotin on its carrier protein (BCCP) and then the CO(2) group is transferred by the carboxyltransferase to acetyl-CoA to form malonyl-CoA	accA	-	2.1.3.15,6.4.1.2	ko:K01962	ko00061,ko00620,ko00640,ko00720,ko01100,ko01110,ko01120,ko01130,ko01200,ko01212,map00061,map00620,map00640,map00720,map01100,map01110,map01120,map01130,map01200,map01212	M00082,M00376	R00742,R04386	RC00040,RC00253,RC00367	ko00000,ko00001,ko00002,ko01000	-	-	-	ACCA
604	ACIVAZ_02925	1729	8518	3137		4461.33	3583.02	3.64946	3.55425	0.0262829	873447.SPB_1229	2.09e-105	315.0	COG0777@1|root,COG0777@2|Bacteria,1TP4U@1239|Firmicutes,4HAI7@91061|Bacilli	91061|Bacilli	I	Acetyl-coenzyme A carboxyl transferase beta chain (EC 6.4.1.2)	Component of the acetyl coenzyme A carboxylase (ACC) complex. Biotin carboxylase (BC) catalyzes the carboxylation of biotin on its carrier protein (BCCP) and then the CO(2) group is transferred by the transcarboxylase to acetyl-CoA to form malonyl- CoA	accD	-	2.1.3.15,6.4.1.2	ko:K01963	ko00061,ko00620,ko00640,ko00720,ko01100,ko01110,ko01120,ko01130,ko01200,ko01212,map00061,map00620,map00640,map00720,map01100,map01110,map01120,map01130,map01200,map01212	M00082,M00376	R00742,R04386	RC00040,RC00253,RC00367	ko00000,ko00001,ko00002,ko01000	-	-	-	Carboxyl_trans
605	ACIVAZ_02930	2225	18195	5763		8727.67	8387.62	3.9409	3.92364	0.051417	1304866.K413DRAFT_1020	3.11e-200	568.0	COG0439@1|root,COG0439@2|Bacteria,1TP16@1239|Firmicutes,25E48@186801|Clostridia,36DJ8@31979|Clostridiaceae	186801|Clostridia	I	Biotin carboxylase of acetyl-CoA carboxylase (EC 6.3.4.14)	acetyl-CoA carboxylase, biotin carboxylase	accC	-	6.3.4.14,6.4.1.2	ko:K01961	ko00061,ko00620,ko00640,ko00720,ko01100,ko01110,ko01120,ko01130,ko01200,ko01212,map00061,map00620,map00640,map00720,map01100,map01110,map01120,map01130,map01200,map01212	M00082,M00376	R00742,R04385	RC00040,RC00253,RC00367	ko00000,ko00001,ko00002,ko01000	-	-	-	Biotin_carb_C,Biotin_carb_N,CPSase_L_D2
606	ACIVAZ_02935	726	8833	2873		4144	4200.29	3.61742	3.62328	0.0244134	1138822.PL11_08920	4.4e-29	110.0	COG0511@1|root,COG0511@2|Bacteria,1VAB7@1239|Firmicutes,4HKCS@91061|Bacilli,3F7M1@33958|Lactobacillaceae	91061|Bacilli	I	Biotin carboxyl carrier protein of acetyl-CoA carboxylase	first, biotin carboxylase catalyzes the carboxylation of the carrier protein and then the transcarboxylase transfers the carboxyl group to form malonyl-CoA	accB	-	-	ko:K02160	ko00061,ko00620,ko00640,ko00720,ko01100,ko01110,ko01120,ko01130,ko01200,ko01212,map00061,map00620,map00640,map00720,map01100,map01110,map01120,map01130,map01200,map01212	M00082,M00376	R00742	RC00040,RC00367	ko00000,ko00001,ko00002	-	-	-	Biotin_lipoyl
607	ACIVAZ_02940	1420	2433	1659		1837.33	529.523	3.26419	2.72388	0.0108242	526218.Sterm_2744	3.46e-136	402.0	COG3007@1|root,COG3007@2|Bacteria,378D5@32066|Fusobacteria	32066|Fusobacteria	I	Uncharacterized paraquat-inducible protein B	Involved in the final reduction of the elongation cycle of fatty acid synthesis (FAS II). Catalyzes the reduction of a carbon-carbon double bond in an enoyl moiety that is covalently linked to an acyl carrier protein (ACP)	fabV	-	1.3.1.44,1.3.1.9	ko:K00209	ko00061,ko00650,ko01100,ko01120,ko01200,ko01212,map00061,map00650,map01100,map01120,map01200,map01212	M00083	R01171,R04429,R04724,R04955,R04958,R04961,R04966,R04969	RC00052,RC00076	ko00000,ko00001,ko00002,ko01000,ko01004	-	-	-	Eno-Rase_FAD_bd,Eno-Rase_NADH_b,Enoyl_reductase
608	ACIVAZ_02945	3017	2685	3520		3074	420.408	3.4877	2.62367	0.0181097	1304284.L21TH_2580	1.15e-246	709.0	COG0507@1|root,COG0507@2|Bacteria,1TPZH@1239|Firmicutes,247R7@186801|Clostridia,36ER3@31979|Clostridiaceae	186801|Clostridia	L	RecD-like DNA helicase YrrC	DNA-dependent ATPase and ATP-dependent 5'-3' DNA helicase. Has no activity on blunt DNA or DNA with 3'-overhangs, requires at least 10 bases of 5'-ssDNA for helicase activity	recD2	-	3.1.11.5	ko:K03581	ko03440,map03440	-	-	-	ko00000,ko00001,ko01000,ko03400	-	-	-	AAA_30,HHH_4,HHH_5,UvrD_C_2
609	ACIVAZ_02950	806	911	1105		940.667	151.692	2.97344	2.18096	0.00554172	1280694.AUJQ01000004_gene642	3.46e-17	83.2	COG1040@1|root,COG1040@2|Bacteria,1VF2G@1239|Firmicutes,24IG6@186801|Clostridia,3NH9G@46205|Pseudobutyrivibrio	186801|Clostridia	S	Competence protein F homolog, phosphoribosyltransferase domain; protein YhgH required for utilization of DNA as sole source of carbon and energy	Phosphoribosyl transferase domain	comF	-	-	ko:K02242	-	M00429	-	-	ko00000,ko00002,ko02044	-	-	-	Pribosyltran
610	ACIVAZ_02955	1255	1233	1345		1277.67	59.3408	3.10642	1.77335	0.00752707	1408422.JHYF01000003_gene907	2.98e-107	321.0	COG0812@1|root,COG0812@2|Bacteria,1TP3W@1239|Firmicutes,247IU@186801|Clostridia,36DWB@31979|Clostridiaceae	186801|Clostridia	M	UDP-N-acetylenolpyruvoylglucosamine reductase (EC 1.1.1.158)	Cell wall formation	murB	-	1.3.1.98	ko:K00075	ko00520,ko00550,ko01100,map00520,map00550,map01100	-	R03191,R03192	RC02639	ko00000,ko00001,ko01000,ko01011	-	-	-	FAD_binding_4,MurB_C
611	ACIVAZ_02960	1926	2656	3302		2628	688.427	3.41963	2.83786	0.0154822	903814.ELI_1163	1.09e-73	231.0	COG1387@1|root,COG1387@2|Bacteria,1TQ33@1239|Firmicutes,24CMU@186801|Clostridia,25V90@186806|Eubacteriaceae	186801|Clostridia	E	Histidinol phosphatase and related hydrolases of the PHP family	DNA polymerase alpha chain like domain	-	-	-	ko:K04477	-	-	-	-	ko00000	-	-	-	PHP
612	ACIVAZ_02965	3615	5060	5975		4883.33	1189.88	3.68872	3.0755	0.028769	536227.CcarbDRAFT_0373	1.27e-117	346.0	COG1660@1|root,COG1660@2|Bacteria,1TPS4@1239|Firmicutes,248KQ@186801|Clostridia,36DI8@31979|Clostridiaceae	186801|Clostridia	S	Hypothetical ATP-binding protein UPF0042, contains P-loop	Displays ATPase and GTPase activities	yvcJ	-	-	ko:K06958	-	-	-	-	ko00000,ko03019	-	-	-	ATP_bind_2
613	ACIVAZ_02970	1879	2892	3571		2780.67	851.477	3.44415	2.93017	0.0163816	1408823.AXUS01000026_gene1550	2.1e-116	347.0	COG0391@1|root,COG0391@2|Bacteria,1TPNV@1239|Firmicutes,248G0@186801|Clostridia,25R0X@186804|Peptostreptococcaceae	186801|Clostridia	S	FIG002813: LPPG:FO 2-phospho-L-lactate transferase like, CofD-like	Required for morphogenesis under gluconeogenic growth conditions	-	-	-	-	-	-	-	-	-	-	-	-	UPF0052
614	ACIVAZ_02980	1480	1823	2352		1885	439.294	3.27531	2.64276	0.011105	1121289.JHVL01000013_gene1622	1.77e-39	145.0	COG1481@1|root,COG1481@2|Bacteria,1TP2X@1239|Firmicutes,2484M@186801|Clostridia,36EVX@31979|Clostridiaceae	186801|Clostridia	K	FIG001886: Cytoplasmic hypothetical protein	May be required for sporulation	whiA	-	-	ko:K09762	-	-	-	-	ko00000	-	-	-	HTH_WhiA,LAGLIDADG_WhiA,WhiA_N
615		758	986	1136		960	190.337	2.98227	2.27952	0.00565561	1123009.AUID01000008_gene802	7.25e-26	104.0	COG1481@1|root,COG1481@2|Bacteria,1TP2X@1239|Firmicutes,2484M@186801|Clostridia,268FN@186813|unclassified Clostridiales	186801|Clostridia	K	FIG001886: Cytoplasmic hypothetical protein	May be required for sporulation	whiA	-	-	ko:K09762	-	-	-	-	ko00000	-	-	-	HTH_WhiA,LAGLIDADG_WhiA,WhiA_N
616	ACIVAZ_02985	16245	18092	22788		19041.7	3373.29	4.2797	3.52805	0.112179	580331.Thit_1632	0.0	1306.0	COG0587@1|root,COG0587@2|Bacteria,1TPYG@1239|Firmicutes,247U0@186801|Clostridia,42EPB@68295|Thermoanaerobacterales	186801|Clostridia	L	DNA polymerase III alpha subunit (EC 2.7.7.7)	TIGRFAM DNA polymerase III, alpha subunit	dnaE	-	2.7.7.7	ko:K02337,ko:K14162	ko00230,ko00240,ko01100,ko03030,ko03430,ko03440,map00230,map00240,map01100,map03030,map03430,map03440	M00260	R00375,R00376,R00377,R00378	RC02795	ko00000,ko00001,ko00002,ko01000,ko03032,ko03400	-	-	-	DNA_pol3_alpha,HHH_6,PHP,tRNA_anti-codon
617	ACIVAZ_02990	3444	2746	3613		3267.67	459.611	3.51424	2.66239	0.0192507	1304284.L21TH_1092	1.55e-151	434.0	COG0205@1|root,COG0205@2|Bacteria,1TPF4@1239|Firmicutes,248PB@186801|Clostridia,36DGA@31979|Clostridiaceae	186801|Clostridia	F	6-phosphofructokinase (EC 2.7.1.11)	Catalyzes the phosphorylation of D-fructose 6-phosphate to fructose 1,6-bisphosphate by ATP, the first committing step of glycolysis	pfkA	-	2.7.1.11	ko:K00850	ko00010,ko00030,ko00051,ko00052,ko00680,ko01100,ko01110,ko01120,ko01130,ko01200,ko01230,ko03018,ko04152,ko05230,map00010,map00030,map00051,map00052,map00680,map01100,map01110,map01120,map01130,map01200,map01230,map03018,map04152,map05230	M00001,M00345	R00756,R03236,R03237,R03238,R03239,R04779	RC00002,RC00017	ko00000,ko00001,ko00002,ko01000,ko01009,ko03019	-	-	-	PFK
618	ACIVAZ_02995	13947	12232	17741		14640	2819.12	4.16554	3.45011	0.0862481	1304284.L21TH_1091	5.26e-234	665.0	COG0469@1|root,COG0469@2|Bacteria,1TPGG@1239|Firmicutes,2489V@186801|Clostridia,36DIR@31979|Clostridiaceae	186801|Clostridia	G	Pyruvate kinase (EC 2.7.1.40)	Belongs to the pyruvate kinase family	pyk	-	2.7.1.40	ko:K00873	ko00010,ko00230,ko00620,ko01100,ko01110,ko01120,ko01130,ko01200,ko01230,ko04922,ko04930,ko05165,ko05203,ko05230,map00010,map00230,map00620,map01100,map01110,map01120,map01130,map01200,map01230,map04922,map04930,map05165,map05203,map05230	M00001,M00002,M00049,M00050	R00200,R00430,R01138,R01858,R02320	RC00002,RC00015	ko00000,ko00001,ko00002,ko01000,ko04131,ko04147	-	-	-	PEP-utilizers,PK,PK_C
619		3148	5730	5542		4806.67	1439.52	3.68184	3.15822	0.0283173							hypothetical protein
620	ACIVAZ_03005	6586	12604	16267		11819	4888.01	4.07258	3.68913	0.0696288	1121423.JONT01000025_gene847	1.04e-43	170.0	COG0642@1|root,COG2205@2|Bacteria,1UKSV@1239|Firmicutes,25G2Q@186801|Clostridia	186801|Clostridia	T	two-component sensor histidine kinase	HAMP (Histidine kinases, Adenylyl cyclases, Methyl binding proteins, Phosphatases) domain	-	-	-	-	-	-	-	-	-	-	-	-	HAMP,HATPase_c,HisKA
621	ACIVAZ_03010	2516	3934	5269		3906.33	1376.71	3.59177	3.13884	0.0230132	903814.ELI_3067	3.7e-108	317.0	COG0745@1|root,COG0745@2|Bacteria,1TPZ0@1239|Firmicutes,249IC@186801|Clostridia,25ZNX@186806|Eubacteriaceae	186801|Clostridia	K	Two-component response regulator SA14-24	Transcriptional regulatory protein, C terminal	resD	-	-	ko:K07668,ko:K07775	ko02020,map02020	M00458,M00459	-	-	ko00000,ko00001,ko00002,ko02022	-	-	-	Response_reg,Trans_reg_C
622		187	263	319		256.333	66.252	2.40881	1.8212	0.00151013							hypothetical protein
623	ACIVAZ_03020	318	652	670		546.667	198.236	2.73772	2.29718	0.00322056	903814.ELI_4442	4.42e-25	101.0	COG1309@1|root,COG1309@2|Bacteria	2|Bacteria	K	hypothetical protein	transcriptional regulator	-	-	-	-	-	-	-	-	-	-	-	-	TetR_N
624	ACIVAZ_03025	2726	3966	4180		3624	785.017	3.55919	2.89488	0.0213499	1304284.L21TH_1087	1.27e-137	409.0	COG2265@1|root,COG2265@2|Bacteria,1TP4H@1239|Firmicutes,248B4@186801|Clostridia,36EBZ@31979|Clostridiaceae	186801|Clostridia	J	RNA methyltransferase, TrmA family	Belongs to the class I-like SAM-binding methyltransferase superfamily. RNA M5U methyltransferase family	rumA	-	2.1.1.190	ko:K03215	-	-	-	-	ko00000,ko01000,ko03009	-	-	-	TRAM,tRNA_U5-meth_tr
625	ACIVAZ_03030	243	375	352		323.333	70.5148	2.50965	1.84828	0.00190484	329726.AM1_5891	8.84e-22	90.1	COG2202@1|root,COG2202@2|Bacteria	2|Bacteria	T	diguanylate cyclase/phosphodiesterase (GGDEF & EAL domains) with PAS/PAC sensor(s)	Pas domain	-	-	-	-	-	-	-	-	-	-	-	-	GGDEF,GerE,HATPase_c,HTH_3,HisKA,PAS_3,PAS_4,PAS_9,Response_reg
626	ACIVAZ_03035	1224	1749	1695		1556	288.785	3.19201	2.46058	0.00916681	1123009.AUID01000022_gene1388	5.29e-256	707.0	COG2202@1|root,COG5001@1|root,COG2202@2|Bacteria,COG5001@2|Bacteria	2|Bacteria	T	diguanylate cyclase/phosphodiesterase (GGDEF & EAL domains) with PAS/PAC sensor(s)	cyclic-guanylate-specific phosphodiesterase activity	-	-	3.1.3.15	ko:K04486	ko00340,ko01100,ko01110,ko01230,map00340,map01100,map01110,map01230	M00026	R03013	RC00017	ko00000,ko00001,ko00002,ko01000	-	-	-	GGDEF,HATPase_c,HTH_3,PAS,PAS_3,PAS_4,PAS_9
627	ACIVAZ_03040	1316	1082	1463		1287	192.148	3.10958	2.28364	0.00758206	203119.Cthe_1671	2.12e-255	710.0	COG1961@1|root,COG1961@2|Bacteria,1TPBH@1239|Firmicutes,248J7@186801|Clostridia,3WGKH@541000|Ruminococcaceae	186801|Clostridia	L	Site-specific recombinase	Psort location Cytoplasmic, score	-	-	-	ko:K06400	-	-	-	-	ko00000	-	-	-	Recombinase,Resolvase,Zn_ribbon_recom
628	ACIVAZ_03045	961	889	1187		1012.33	155.491	3.00532	2.1917	0.00596392	1232449.BAHV02000031_gene3226	1.41e-182	521.0	COG1373@1|root,COG1373@2|Bacteria,1TPFF@1239|Firmicutes,24CP6@186801|Clostridia	186801|Clostridia	S	Putative ATP/GTP binding protein	Domain of unknown function (DUF4143)	-	-	-	ko:K07133	-	-	-	-	ko00000	-	-	-	AAA_14,DUF4143
629	ACIVAZ_03050	849	1032	1268		1049.67	210.058	3.02105	2.32234	0.00618386	509191.AEDB02000065_gene599	2.03e-233	665.0	COG1479@1|root,COG1479@2|Bacteria	2|Bacteria	U	RloF	Protein of unknown function DUF262	-	-	-	-	-	-	-	-	-	-	-	-	DUF1524,DUF262,DUF4268
630		1049	1070	1289		1136	132.917	3.05538	2.12358	0.00669248	1069080.KB913028_gene611	6.34e-77	236.0	COG2801@1|root,COG2801@2|Bacteria,1TU21@1239|Firmicutes,4H2H4@909932|Negativicutes	909932|Negativicutes	L	Mobile element protein	Integrase core domain	-	-	-	-	-	-	-	-	-	-	-	-	HTH_21,rve,rve_3
631		283	276	382		313.667	59.2818	2.49647	1.77292	0.00184789	1121423.JONT01000016_gene1142	5.46e-23	90.5	COG2963@1|root,COG2963@2|Bacteria,1VC7D@1239|Firmicutes,24NZD@186801|Clostridia	186801|Clostridia	L	hypothetical protein	Transposase	-	-	-	-	-	-	-	-	-	-	-	-	HTH_Tnp_1
632	ACIVAZ_03060	152	178	285		205	70.4911	2.31175	1.84813	0.00120771	580327.Tthe_0854	1.14e-65	200.0	COG1695@1|root,COG1695@2|Bacteria,1VAGB@1239|Firmicutes,24MZ2@186801|Clostridia,42HCA@68295|Thermoanaerobacterales	186801|Clostridia	K	Transcriptional regulator, PadR family	Transcriptional regulator PadR-like family	-	-	-	ko:K10947	-	-	-	-	ko00000,ko03000	-	-	-	PadR
633	ACIVAZ_03065	595	620	724		646.333	68.413	2.81046	1.83514	0.00380772	580327.Tthe_0855	9.4e-90	270.0	COG4817@1|root,COG4817@2|Bacteria,1V3E2@1239|Firmicutes,24HEE@186801|Clostridia,42I2N@68295|Thermoanaerobacterales	186801|Clostridia	S	hypothetical protein	Protein of unknown function (DUF1048)	-	-	-	-	-	-	-	-	-	-	-	-	DUF1048
634		41	85	95		73.6667	28.7286	1.86727	1.45831	0.00043399							hypothetical protein
635	ACIVAZ_03070	420	287	336		347.667	67.2632	2.54116	1.82778	0.0020482	767817.Desgi_0834	1.22e-32	124.0	COG0747@1|root,COG0747@2|Bacteria,1TQ0N@1239|Firmicutes,248W4@186801|Clostridia,26135@186807|Peptococcaceae	186801|Clostridia	E	Oligopeptide ABC transporter, periplasmic oligopeptide-binding protein OppA (TC 3.A.1.5.1)	PFAM Bacterial extracellular solute-binding proteins, family 5 Middle	-	-	-	ko:K02035	ko02024,map02024	M00239	-	-	ko00000,ko00001,ko00002,ko02000	3.A.1.5	-	-	SBP_bac_5
636	ACIVAZ_03075	1367	736	861		988	334.121	2.99476	2.5239	0.00582057	760568.Desku_0146	2.71e-135	405.0	COG0747@1|root,COG0747@2|Bacteria,1TQ0N@1239|Firmicutes,248W4@186801|Clostridia,26135@186807|Peptococcaceae	186801|Clostridia	E	Oligopeptide ABC transporter, periplasmic oligopeptide-binding protein OppA (TC 3.A.1.5.1)	PFAM Bacterial extracellular solute-binding proteins, family 5 Middle	-	-	-	ko:K02035	ko02024,map02024	M00239	-	-	ko00000,ko00001,ko00002,ko02000	3.A.1.5	-	-	SBP_bac_5
637	ACIVAZ_03080	1697	947	1017		1220.33	414.287	3.08648	2.6173	0.00718931	138119.DSY3208	1.17e-187	546.0	COG1123@1|root,COG4172@2|Bacteria,1UZK8@1239|Firmicutes,2511Z@186801|Clostridia,260WH@186807|Peptococcaceae	186801|Clostridia	P	Dipeptide transport ATP-binding protein DppD (TC 3.A.1.5.2)	Belongs to the ABC transporter superfamily	-	-	-	ko:K02031,ko:K02032	ko02024,map02024	M00239	-	-	ko00000,ko00001,ko00002,ko02000	3.A.1.5	-	-	ABC_tran,oligo_HPY
638	ACIVAZ_03085	612	386	480		492.667	113.531	2.69255	2.05512	0.00290243	1121430.JMLG01000004_gene849	1.92e-129	379.0	COG0601@1|root,COG0601@2|Bacteria,1TP1S@1239|Firmicutes,247IP@186801|Clostridia,261Z5@186807|Peptococcaceae	186801|Clostridia	P	Oligopeptide transport system permease protein OppB (TC 3.A.1.5.1)	PFAM Binding-protein-dependent transport	-	-	-	ko:K02033,ko:K15581	ko01501,ko02010,ko02024,map01501,map02010,map02024	M00239,M00439	-	-	ko00000,ko00001,ko00002,ko02000	3.A.1.5,3.A.1.5.1,3.A.1.5.18,3.A.1.5.19,3.A.1.5.25	-	-	BPD_transp_1
639	ACIVAZ_03090	461	364	381		402	51.7977	2.60423	1.71431	0.00236829	485916.Dtox_0330	2.87e-107	320.0	COG1173@1|root,COG1173@2|Bacteria,1UKYU@1239|Firmicutes,24BC9@186801|Clostridia,262AF@186807|Peptococcaceae	186801|Clostridia	P	Dipeptide transport system permease protein DppC (TC 3.A.1.5.2)	PFAM binding-protein-dependent transport systems inner membrane component	-	-	-	ko:K02034	ko02024,map02024	M00239	-	-	ko00000,ko00001,ko00002,ko02000	3.A.1.5	-	-	BPD_transp_1,OppC_N
640	ACIVAZ_03095	856	451	572		626.333	207.895	2.79681	2.31784	0.00368989	138119.DSY3212	5.05e-62	203.0	COG2265@1|root,COG2265@2|Bacteria,1V4JQ@1239|Firmicutes,24J05@186801|Clostridia,262IU@186807|Peptococcaceae	186801|Clostridia	J	hypothetical protein	Methyltransferase small domain	-	-	-	-	-	-	-	-	-	-	-	-	Methyltransf_25
641	ACIVAZ_03100	789	631	701		707	79.1707	2.84942	1.89856	0.00416512	1408422.JHYF01000010_gene3300	3.62e-132	388.0	COG2267@1|root,COG2267@2|Bacteria,1V0IY@1239|Firmicutes,24BEP@186801|Clostridia,36E65@31979|Clostridiaceae	186801|Clostridia	I	Hydrolase, alpha/beta fold family	Alpha beta	-	-	-	-	-	-	-	-	-	-	-	-	Abhydrolase_1,Hydrolase_4
642	ACIVAZ_03105	149	133	151		144.333	9.86577	2.15937	0.994131	0.000850306	1511.CLOST_1197	1.79e-39	135.0	2DX1N@1|root,32V2J@2|Bacteria,1VAU3@1239|Firmicutes,24PDT@186801|Clostridia	186801|Clostridia	S	hypothetical protein	Protein of unknown function (DUF3788)	-	-	-	-	-	-	-	-	-	-	-	-	DUF3788
643	ACIVAZ_03115	424	373	412		403	26.6646	2.60531	1.42593	0.00237418	158189.SpiBuddy_0159	2.13e-115	341.0	COG0739@1|root,COG0739@2|Bacteria	2|Bacteria	M	Peptidase, M23/M37 family	heme binding	-	-	-	-	-	-	-	-	-	-	-	-	Amidase_2,Peptidase_M23
644	ACIVAZ_03120	755	514	781		683.333	147.222	2.83463	2.16797	0.0040257	333138.LQ50_24555	1.83e-79	238.0	COG1051@1|root,COG1051@2|Bacteria,1V58Q@1239|Firmicutes,4HHYE@91061|Bacilli,1ZFU8@1386|Bacillus	91061|Bacilli	F	NUDIX hydrolase	Belongs to the Nudix hydrolase family	-	-	-	-	-	-	-	-	-	-	-	-	Hydrolase_6,Hydrolase_like,NUDIX
645		460	224	445		376.333	132.138	2.57557	2.12103	0.00221708	1033743.CAES01000045_gene184	9.8e-14	72.8	COG2197@1|root,COG2197@2|Bacteria,1V3UP@1239|Firmicutes,4HI7B@91061|Bacilli,26S14@186822|Paenibacillaceae	91061|Bacilli	T	Two-component response regulator	Histidine kinase	-	-	-	-	-	-	-	-	-	-	-	-	GerE,Response_reg
646	ACIVAZ_03130	406	304	438		382.667	69.9809	2.58282	1.84498	0.00225439	1499680.CCFE01000031_gene3734	1.18e-173	488.0	COG2207@1|root,COG3708@1|root,COG2207@2|Bacteria,COG3708@2|Bacteria,1TPI9@1239|Firmicutes,4HCJ8@91061|Bacilli,1ZAUV@1386|Bacillus	91061|Bacilli	K	Transcriptional regulator, AraC family	AraC family transcriptional regulator	ydeE	GO:0003674,GO:0003824,GO:0006081,GO:0006082,GO:0006089,GO:0008150,GO:0008152,GO:0009056,GO:0009058,GO:0009438,GO:0009987,GO:0016053,GO:0016829,GO:0016835,GO:0016836,GO:0019172,GO:0019243,GO:0019249,GO:0019752,GO:0032787,GO:0042180,GO:0042182,GO:0043436,GO:0044237,GO:0044248,GO:0044249,GO:0044281,GO:0044282,GO:0044283,GO:0046185,GO:0046394,GO:0051596,GO:0061727,GO:0071704,GO:0072330,GO:1901575,GO:…	-	ko:K13653	-	-	-	-	ko00000,ko03000	-	-	-	GyrI-like,HTH_18
647		227	135	177		179.667	46.0579	2.25447	1.6633	0.00105846	1131462.DCF50_p1008	7.73e-14	68.6	COG4420@1|root,COG4420@2|Bacteria,1V46X@1239|Firmicutes,24JQK@186801|Clostridia,26349@186807|Peptococcaceae	186801|Clostridia	S	hypothetical protein	Protein of unknown function (DUF1003)	-	-	-	-	-	-	-	-	-	-	-	-	DUF1003
648	ACIVAZ_03140	572	429	454		485	76.3741	2.68574	1.88295	0.00285726	1304284.L21TH_1084	4.88e-124	356.0	COG3153@1|root,COG3153@2|Bacteria,1V3PW@1239|Firmicutes,24ACS@186801|Clostridia,36J99@31979|Clostridiaceae	186801|Clostridia	K	GCN5-related N-acetyltransferase	Acetyltransferase (GNAT) family	-	-	-	-	-	-	-	-	-	-	-	-	Acetyltransf_1,Acetyltransf_7,Acetyltransf_9
649		405	504	458		455.667	49.5412	2.65865	1.69497	0.00268445							hypothetical protein
650		628	750	856		744.667	114.094	2.87196	2.05726	0.00438703							hypothetical protein
651	ACIVAZ_03155	1031	869	1046		982	98.1478	2.99211	1.99188	0.00578522	555088.DealDRAFT_0113	1.61e-208	585.0	COG1680@1|root,COG1680@2|Bacteria,1VRPM@1239|Firmicutes	1239|Firmicutes	V	Beta-lactamase class C and other penicillin binding proteins	Beta-lactamase	-	-	-	-	-	-	-	-	-	-	-	-	Beta-lactamase
652		56	56	65		59	5.19615	1.77085	0.715682	0.000347585							hypothetical protein
653	ACIVAZ_03160	307	309	462		359.333	88.9176	2.5555	1.94899	0.00211693	293826.Amet_0748	4.2e-33	128.0	COG1943@1|root,COG1943@2|Bacteria,1V553@1239|Firmicutes,2495R@186801|Clostridia,36UBX@31979|Clostridiaceae	186801|Clostridia	L	hypothetical protein	Transposase IS200 like	-	-	-	-	-	-	-	-	-	-	-	-	Y1_Tnp
654		177	211	244		210.667	33.5012	2.3236	1.52506	0.00124109							hypothetical protein
655	ACIVAZ_03170	719	1785	1437		1313.67	543.597	3.11849	2.73528	0.00773916	768706.Desor_2366	2.96e-114	345.0	COG0407@1|root,COG0407@2|Bacteria,1V3GC@1239|Firmicutes,24GS2@186801|Clostridia,266Z3@186807|Peptococcaceae	186801|Clostridia	H	Uroporphyrinogen-III decarboxylase	Uroporphyrinogen decarboxylase (URO-D)	-	-	-	-	-	-	-	-	-	-	-	-	URO-D
656	ACIVAZ_03175	1307	1733	1930		1656.67	318.437	3.21924	2.50302	0.00975986	293826.Amet_0967	0.0	1130.0	COG2199@1|root,COG2206@1|root,COG5000@1|root,COG5002@1|root,COG2199@2|Bacteria,COG2206@2|Bacteria,COG5000@2|Bacteria,COG5002@2|Bacteria,1V6WM@1239|Firmicutes,24FPG@186801|Clostridia,36USB@31979|Clostridiaceae	186801|Clostridia	T	diguanylate cyclase/phosphodiesterase (GGDEF & EAL domains) with PAS/PAC sensor(s)	metal-dependent phosphohydrolase, HD sub domain	-	-	-	-	-	-	-	-	-	-	-	-	GGDEF,HAMP,HD,HD_5,dCache_1
657	ACIVAZ_03180	1585	2839	3204		2542.67	849.206	3.40529	2.92901	0.0149795	656519.Halsa_0812	6.38e-100	301.0	COG4658@1|root,COG4658@2|Bacteria,1TQAY@1239|Firmicutes,247TM@186801|Clostridia,3WA9X@53433|Halanaerobiales	186801|Clostridia	C	Electron transport complex protein RnfD	Part of a membrane complex involved in electron transport	-	-	1.6.5.8	ko:K00347,ko:K03614	-	-	-	-	ko00000,ko01000	-	-	-	NQR2_RnfD_RnfE
658		34	26	34		31.3333	4.6188	1.49601	0.664529	0.000184593							hypothetical protein
659		46	27	42		38.3333	10.0167	1.58358	1.00072	0.000225832							hypothetical protein
660	ACIVAZ_03190	390	352	469		403.667	59.6853	2.60602	1.77587	0.00237811	1033737.CAEV01000095_gene1582	1.21e-126	370.0	COG1073@1|root,COG1073@2|Bacteria,1UKT3@1239|Firmicutes,25G2Y@186801|Clostridia	186801|Clostridia	S	hypothetical protein	alpha beta	-	-	-	-	-	-	-	-	-	-	-	-	-
661		648	893	863		801.333	133.635	2.90381	2.12592	0.00472087							hypothetical protein
662	ACIVAZ_03200	2463	2953	3585		3000.33	562.496	3.47717	2.75012	0.0176758	398511.BpOF4_16360	1.14e-79	245.0	COG0500@1|root,COG2226@2|Bacteria,1U8RD@1239|Firmicutes,4IIPI@91061|Bacilli,1ZNCP@1386|Bacillus	91061|Bacilli	Q	Methyltransferase (EC 2.1.1.-)	Nodulation protein S (NodS)	-	-	-	-	-	-	-	-	-	-	-	-	Methyltransf_25
663		816	978	1262		1018.67	225.764	3.00803	2.35365	0.00600123							hypothetical protein
664	ACIVAZ_03210	4126	4875	6060		5020.33	975.157	3.70073	2.98907	0.0295761	1410668.JNKC01000008_gene2675	1.25e-202	592.0	COG5001@1|root,COG5001@2|Bacteria,1TP8V@1239|Firmicutes,247PX@186801|Clostridia,36E1W@31979|Clostridiaceae	186801|Clostridia	T	diguanylate cyclase/phosphodiesterase (GGDEF & EAL domains) with PAS/PAC sensor(s)	Diguanylate cyclase	-	-	-	-	-	-	-	-	-	-	-	-	EAL,GGDEF,PAS,PAS_3
665	ACIVAZ_03215	2412	3184	3797		3131	694.019	3.49568	2.84137	0.0184455	1410668.JNKC01000004_gene308	4.02e-188	553.0	COG1368@1|root,COG1368@2|Bacteria,1TRMA@1239|Firmicutes,2480C@186801|Clostridia,36GR9@31979|Clostridiaceae	186801|Clostridia	M	sulfatase family protein	Sulfatase	-	-	-	-	-	-	-	-	-	-	-	-	Sulfatase
666	ACIVAZ_03220	411	599	751		587	170.317	2.76864	2.23126	0.00345817	1321778.HMPREF1982_04571	6.21e-30	110.0	COG0526@1|root,COG0526@2|Bacteria,1VFUD@1239|Firmicutes,24R4Y@186801|Clostridia	186801|Clostridia	CO	Thioredoxin	Thioredoxin	-	-	-	-	-	-	-	-	-	-	-	-	Thioredoxin
667	ACIVAZ_03225	2339	2428	3768		2845	800.579	3.45408	2.9034	0.0167606	596152.DesU5LDRAFT_1034	1.34e-30	132.0	COG5002@1|root,COG5002@2|Bacteria,1R5EN@1224|Proteobacteria,42NK9@68525|delta/epsilon subdivisions,2WMCQ@28221|Deltaproteobacteria,2MH9G@213115|Desulfovibrionales	28221|Deltaproteobacteria	T	diguanylate cyclase/phosphodiesterase (GGDEF & EAL domains) with PAS/PAC sensor(s)	response regulator, receiver	-	-	-	-	-	-	-	-	-	-	-	-	HATPase_c,HisKA,PAS,PAS_3,PAS_4,PAS_9,Response_reg,SBP_bac_3
668	ACIVAZ_03230	2332	2043	2578		2317.67	267.788	3.36505	2.42779	0.013654	903814.ELI_4277	6.89e-61	196.0	COG1309@1|root,COG1309@2|Bacteria,1VBYY@1239|Firmicutes,24NAP@186801|Clostridia,25Y71@186806|Eubacteriaceae	186801|Clostridia	K	Transcriptional regulator, TetR family	Bacterial regulatory proteins, tetR family	-	-	-	-	-	-	-	-	-	-	-	-	TetR_N
669	ACIVAZ_03235	3193	3976	4126		3765	501.012	3.57576	2.69985	0.0221806	293826.Amet_3542	9.93e-163	462.0	COG0714@1|root,COG0714@2|Bacteria,1TQJA@1239|Firmicutes,249C6@186801|Clostridia,36HIJ@31979|Clostridiaceae	186801|Clostridia	S	Nitric oxide reductase activation protein NorQ	AAA domain (dynein-related subfamily)	-	-	-	-	-	-	-	-	-	-	-	-	AAA_5
670	ACIVAZ_03240	3533	3764	5150		4149	874.552	3.61794	2.94179	0.0244429	293826.Amet_3541	1.02e-60	211.0	COG4548@1|root,COG4548@2|Bacteria,1TS8V@1239|Firmicutes,249FH@186801|Clostridia,36JBE@31979|Clostridiaceae	186801|Clostridia	P	Nitric oxide reductase activation protein NorD	von Willebrand factor (vWF) type A domain	-	-	-	-	-	-	-	-	-	-	-	-	CobT_C
671	ACIVAZ_03245	3544	3962	4551		4019	505.914	3.60412	2.70408	0.023677	293826.Amet_3541	2.68e-121	365.0	COG4548@1|root,COG4548@2|Bacteria,1TS8V@1239|Firmicutes,249FH@186801|Clostridia,36JBE@31979|Clostridiaceae	186801|Clostridia	P	Nitric oxide reductase activation protein NorD	von Willebrand factor (vWF) type A domain	-	-	-	-	-	-	-	-	-	-	-	-	CobT_C
672	ACIVAZ_03250	3146	3897	4691		3911.33	772.6	3.59232	2.88795	0.0230427	1410653.JHVC01000030_gene2898	7.64e-140	410.0	COG1143@1|root,COG2006@1|root,COG1143@2|Bacteria,COG2006@2|Bacteria,1TRX2@1239|Firmicutes,249GX@186801|Clostridia,36GCZ@31979|Clostridiaceae	186801|Clostridia	C	Iron-sulfur cluster-binding protein	Domain of unknown function (DUF362)	-	-	-	-	-	-	-	-	-	-	-	-	DUF362,Fer4,Fer4_10,Fer4_7
673		6111	5858	6427		6132	285.081	3.7876	2.45497	0.0361252							ATP-dependent nuclease, subunit B
674		722	465	527		571.333	134.113	2.75689	2.12747	0.00336588							ATP-dependent nuclease, subunit B
675	ACIVAZ_03265	5506	4637	4652		4931.67	497.444	3.69299	2.69674	0.0290537	350688.Clos_2290	1.88e-117	382.0	COG1074@1|root,COG1074@2|Bacteria,1TQ35@1239|Firmicutes,248ZF@186801|Clostridia,36E2W@31979|Clostridiaceae	186801|Clostridia	L	ATP-dependent nuclease, subunit A	ATP-dependent helicase nuclease subunit A	addA	-	3.6.4.12	ko:K16898	-	-	-	-	ko00000,ko01000,ko03400	-	-	-	PDDEXK_1,UvrD-helicase,UvrD_C
676	ACIVAZ_03270	2415	2151	1800		2122	308.524	3.32675	2.48929	0.0125013	1122927.KB895415_gene4669	2.79e-70	254.0	COG1074@1|root,COG1074@2|Bacteria,1TQ35@1239|Firmicutes,4HA64@91061|Bacilli,26RNV@186822|Paenibacillaceae	91061|Bacilli	L	ATP-dependent nuclease, subunit A	ATP-dependent helicase nuclease subunit A	addA	GO:0003674,GO:0003824,GO:0004518,GO:0004527,GO:0006139,GO:0006259,GO:0006725,GO:0006807,GO:0008150,GO:0008152,GO:0009987,GO:0016787,GO:0016788,GO:0034641,GO:0043170,GO:0044237,GO:0044238,GO:0044260,GO:0046483,GO:0071704,GO:0090304,GO:0090305,GO:1901360	3.6.4.12	ko:K16898	-	-	-	-	ko00000,ko01000,ko03400	-	-	-	PDDEXK_1,UvrD-helicase,UvrD_C
677	ACIVAZ_03275	2228	2144	1933		2101.67	151.988	3.32256	2.18181	0.0123815	592027.CLG_B0277	1.86e-86	267.0	COG1947@1|root,COG1947@2|Bacteria,1TPXV@1239|Firmicutes,24898@186801|Clostridia,36DM7@31979|Clostridiaceae	186801|Clostridia	F	4-diphosphocytidyl-2-C-methyl-D-erythritol kinase (EC 2.7.1.148)	Catalyzes the phosphorylation of the position 2 hydroxy group of 4-diphosphocytidyl-2C-methyl-D-erythritol	ispE	-	2.7.1.148	ko:K00919	ko00900,ko01100,ko01110,ko01130,map00900,map01100,map01110,map01130	M00096	R05634	RC00002,RC01439	ko00000,ko00001,ko00002,ko01000	-	-	-	GHMP_kinases_C,GHMP_kinases_N
678	ACIVAZ_03280	5081	4269	4627		4659	406.945	3.66829	2.60954	0.0274474	246194.CHY_0189	3.69e-73	228.0	COG1802@1|root,COG1802@2|Bacteria,1TSV2@1239|Firmicutes,24C0U@186801|Clostridia,42FBD@68295|Thermoanaerobacterales	186801|Clostridia	K	Predicted regulator PutR for proline utilization, GntR family	regulatory protein GntR HTH	ydfH_4	-	-	-	-	-	-	-	-	-	-	-	FCD,GntR
679	ACIVAZ_03285	3971	3606	4112		3896.33	261.133	3.59066	2.41686	0.0229543	445971.ANASTE_02232	3.43e-43	147.0	COG0597@1|root,COG0597@2|Bacteria,1VA9R@1239|Firmicutes,24QPP@186801|Clostridia,25WRT@186806|Eubacteriaceae	186801|Clostridia	MU	Lipoprotein signal peptidase (EC 3.4.23.36)	This protein specifically catalyzes the removal of signal peptides from prolipoproteins	lspA	-	3.4.23.36	ko:K03101	ko03060,map03060	-	-	-	ko00000,ko00001,ko01000,ko01002	-	-	-	Peptidase_A8
680	ACIVAZ_03290	6046	5517	5126		5563	461.722	3.74531	2.66438	0.0327731	903814.ELI_4053	1.54e-200	566.0	COG0162@1|root,COG0162@2|Bacteria,1TPGN@1239|Firmicutes,247QC@186801|Clostridia,25URF@186806|Eubacteriaceae	186801|Clostridia	J	Tyrosyl-tRNA synthetase (EC 6.1.1.1)	Catalyzes the attachment of tyrosine to tRNA(Tyr) in a two-step reaction tyrosine is first activated by ATP to form Tyr- AMP and then transferred to the acceptor end of tRNA(Tyr)	tyrS	-	6.1.1.1	ko:K01866	ko00970,map00970	M00359,M00360	R02918	RC00055,RC00523	ko00000,ko00001,ko00002,ko01000,ko01007,ko03016,ko03029	-	-	-	S4,tRNA-synt_1b
681	ACIVAZ_03295	6262	4904	4983		5383	762.26	3.73102	2.8821	0.0317127	903814.ELI_4052	7.19e-156	453.0	COG0124@1|root,COG0124@2|Bacteria,1TP3D@1239|Firmicutes,24852@186801|Clostridia,25V43@186806|Eubacteriaceae	186801|Clostridia	J	Histidyl-tRNA synthetase (EC 6.1.1.21)	Psort location Cytoplasmic, score 10.00	hisS	-	6.1.1.21	ko:K01892	ko00970,map00970	M00359,M00360	R03655	RC00055,RC00523	ko00000,ko00001,ko00002,ko01000,ko01007,ko03016	-	-	-	HGTP_anticodon,tRNA-synt_His
682	ACIVAZ_03300	1317	1122	1132		1190.33	109.81	3.07567	2.04064	0.00701257	1280390.CBQR020000135_gene3327	4.19e-12	66.2	COG0116@1|root,COG0116@2|Bacteria,1TP0X@1239|Firmicutes,4HBKY@91061|Bacilli,26QBW@186822|Paenibacillaceae	91061|Bacilli	L	Methyltransferase (EC 2.1.1.-)	Belongs to the methyltransferase superfamily	ypsC	GO:0000154,GO:0001510,GO:0003674,GO:0003824,GO:0005575,GO:0005622,GO:0005623,GO:0005737,GO:0005829,GO:0006139,GO:0006364,GO:0006396,GO:0006725,GO:0006807,GO:0008150,GO:0008152,GO:0008168,GO:0008170,GO:0008173,GO:0008649,GO:0008757,GO:0008990,GO:0009451,GO:0009987,GO:0010467,GO:0016070,GO:0016072,GO:0016435,GO:0016740,GO:0016741,GO:0022613,GO:0031167,GO:0032259,GO:0034470,GO:0034641,GO:0034660,GO:…	-	ko:K07444	-	-	-	-	ko00000,ko01000	-	-	-	THUMP,UPF0020
683	ACIVAZ_03305	2779	2356	2296		2477	263.255	3.39393	2.42038	0.0145927	857293.CAAU_0271	2.12e-98	300.0	COG0116@1|root,COG0116@2|Bacteria,1TP0X@1239|Firmicutes,248MA@186801|Clostridia,36E5D@31979|Clostridiaceae	186801|Clostridia	L	FIG001721: Predicted N6-adenine-specific DNA methylase	Belongs to the methyltransferase superfamily	ypsC	-	-	ko:K07444	-	-	-	-	ko00000,ko01000	-	-	-	THUMP,UPF0020
684	ACIVAZ_03310	1459	1361	1176		1332	143.712	3.1245	2.15749	0.00784716	500633.CLOHIR_01559	7.04e-116	339.0	COG1351@1|root,COG1351@2|Bacteria,1TRAA@1239|Firmicutes,249DJ@186801|Clostridia,25QWX@186804|Peptostreptococcaceae	186801|Clostridia	F	Thymidylate synthase thyX (EC 2.1.1.-)	Catalyzes the reductive methylation of 2'-deoxyuridine- 5'-monophosphate (dUMP) to 2'-deoxythymidine-5'-monophosphate (dTMP) while utilizing 5,10-methylenetetrahydrofolate (mTHF) as the methyl donor, and NADPH and FADH(2) as the reductant	thyX	-	2.1.1.148	ko:K03465	ko00240,ko00670,ko01100,map00240,map00670,map01100	-	R06613	RC00022,RC00332	ko00000,ko00001,ko01000	-	-	-	Thy1
685	ACIVAZ_03315	8835	7223	8630		8229.33	877.517	3.91536	2.94326	0.0484812	857293.CAAU_2451	1.28e-92	281.0	COG0566@1|root,COG0566@2|Bacteria,1TP9G@1239|Firmicutes,247SC@186801|Clostridia,36DW4@31979|Clostridiaceae	186801|Clostridia	J	23S rRNA (guanosine-2'-O-) -methyltransferase rlmB (EC 2.1.1.-)	Belongs to the class IV-like SAM-binding methyltransferase superfamily. RNA methyltransferase TrmH family	yacO	-	2.1.1.185	ko:K03218	-	-	-	-	ko00000,ko01000,ko03009	-	-	-	SpoU_methylase,SpoU_sub_bind
686	ACIVAZ_03320	3988	3253	2953		3398	532.518	3.53122	2.72633	0.0200185	1476973.JMMB01000007_gene172	2.25e-36	131.0	COG3688@1|root,COG3688@2|Bacteria,1V9XR@1239|Firmicutes,24MPI@186801|Clostridia,25RM8@186804|Peptostreptococcaceae	186801|Clostridia	S	Hypothetical protein DUF901, similar to C-terminal domain of ribosome protection-type Tc-resistance proteins	Psort location Cytoplasmic, score	-	-	-	ko:K06962	-	-	-	-	ko00000	-	-	-	NYN_YacP
687	ACIVAZ_03325	3306	2503	3092		2967	415.838	3.47232	2.61892	0.0174794	572479.Hprae_1704	4.3e-43	150.0	COG1595@1|root,COG1595@2|Bacteria,1TP55@1239|Firmicutes,249VX@186801|Clostridia,3WAFM@53433|Halanaerobiales	186801|Clostridia	K	RNA polymerase sporulation specific sigma factor SigH	RNA polymerase sigma factor, sigma-70 family	sigH	-	-	ko:K03091	-	-	-	-	ko00000,ko03021	-	-	-	GerE,Sigma70_r2,Sigma70_r4_2
688	ACIVAZ_03340	102481	103946	86811		97746	9498.27	4.9901	3.97764	0.575847	1121324.CLIT_24c00830	6.98e-252	695.0	COG0050@1|root,COG0050@2|Bacteria,1TPKC@1239|Firmicutes,2485I@186801|Clostridia	186801|Clostridia	J	Translation elongation factor Tu	This protein promotes the GTP-dependent binding of aminoacyl-tRNA to the A-site of ribosomes during protein biosynthesis	tuf	-	-	ko:K02358	-	-	-	-	ko00000,ko03012,ko03029,ko04147	-	-	-	GTP_EFTU,GTP_EFTU_D2,GTP_EFTU_D3
689	ACIVAZ_03345	6017	5084	6856		5985.67	886.415	3.77711	2.94764	0.0352631	195103.CPF_2729	7.08e-26	95.5	COG0267@1|root,COG0267@2|Bacteria,1VEJ4@1239|Firmicutes,24QK0@186801|Clostridia,36MJQ@31979|Clostridiaceae	186801|Clostridia	J	LSU ribosomal protein L33p @ LSU ribosomal protein L33p, zinc-dependent	Belongs to the bacterial ribosomal protein bL33 family	rpmG	-	-	ko:K02913	ko03010,map03010	M00178	-	-	br01610,ko00000,ko00001,ko00002,ko03011	-	-	-	Ribosomal_L33
690	ACIVAZ_03350	8788	7416	8963		8389	847.174	3.92371	2.92797	0.0494218	1035196.HMPREF9998_00237	9.83e-12	62.0	COG0690@1|root,COG0690@2|Bacteria,1VK48@1239|Firmicutes,24RJ9@186801|Clostridia,25RVH@186804|Peptostreptococcaceae	186801|Clostridia	U	hypothetical protein	Essential subunit of the Sec protein translocation channel SecYEG. Clamps together the 2 halves of SecY. May contact the channel plug during translocation	secE	-	-	ko:K03073	ko02024,ko03060,ko03070,map02024,map03060,map03070	M00335	-	-	ko00000,ko00001,ko00002,ko02044	3.A.5.1,3.A.5.2	-	-	SecE
691	ACIVAZ_03355	12943	10726	13494		12387.7	1465.18	4.09299	3.16589	0.072979	903814.ELI_3586	3.4e-87	260.0	COG0250@1|root,COG0250@2|Bacteria,1TR3P@1239|Firmicutes,248XB@186801|Clostridia,25VW0@186806|Eubacteriaceae	186801|Clostridia	K	Transcription antitermination protein NusG	Participates in transcription elongation, termination and antitermination	nusG	-	-	ko:K02601	-	-	-	-	ko00000,ko03009,ko03021	-	-	-	KOW,NusG
692		8800	10035	12021		10285.3	1625.03	4.01222	3.21086	0.0605936	931626.Awo_c10850	4.76e-40	135.0	COG0080@1|root,COG0080@2|Bacteria,1V1BS@1239|Firmicutes,24FSQ@186801|Clostridia,25WDI@186806|Eubacteriaceae	186801|Clostridia	J	LSU ribosomal protein L11p (L12e)	Forms part of the ribosomal stalk which helps the ribosome interact with GTP-bound translation factors	rplK	-	-	ko:K02867	ko03010,map03010	M00178,M00179	-	-	br01610,ko00000,ko00001,ko00002,ko03011	-	-	-	Ribosomal_L11,Ribosomal_L11_N
693		3122	2520	2531		2724.33	344.433	3.43526	2.53711	0.0160498	1033737.CAEV01000064_gene2761	1.46e-25	98.2	COG0080@1|root,COG0080@2|Bacteria,1V1BS@1239|Firmicutes,24FSQ@186801|Clostridia,36I00@31979|Clostridiaceae	186801|Clostridia	J	LSU ribosomal protein L11p (L12e)	Forms part of the ribosomal stalk which helps the ribosome interact with GTP-bound translation factors	rplK	-	-	ko:K02867	ko03010,map03010	M00178,M00179	-	-	br01610,ko00000,ko00001,ko00002,ko03011	-	-	-	Ribosomal_L11,Ribosomal_L11_N
694		10576	8948	9942		9822	820.607	3.9922	2.91414	0.057864	445971.ANASTE_00144	1.07e-78	240.0	COG0081@1|root,COG0081@2|Bacteria,1TPTS@1239|Firmicutes,247JB@186801|Clostridia,25VN3@186806|Eubacteriaceae	186801|Clostridia	J	LSU ribosomal protein L1p (L10Ae)	Binds directly to 23S rRNA. The L1 stalk is quite mobile in the ribosome, and is involved in E site tRNA release	rplA	-	-	ko:K02863	ko03010,map03010	M00178,M00179	-	-	br01610,ko00000,ko00001,ko00002,ko03011	-	-	-	Ribosomal_L1
695		9617	9100	10143		9620	521.506	3.98318	2.71726	0.056674	293826.Amet_4489	3.58e-26	102.0	COG0081@1|root,COG0081@2|Bacteria,1TPTS@1239|Firmicutes,247JB@186801|Clostridia,36EF5@31979|Clostridiaceae	186801|Clostridia	J	LSU ribosomal protein L1p (L10Ae)	Binds directly to 23S rRNA. The L1 stalk is quite mobile in the ribosome, and is involved in E site tRNA release	rplA	-	-	ko:K02863	ko03010,map03010	M00178,M00179	-	-	br01610,ko00000,ko00001,ko00002,ko03011	-	-	-	Ribosomal_L1
696	ACIVAZ_03370	6811	6868	6198		6625.67	371.465	3.82123	2.56992	0.0390335	903814.ELI_3583	7.79e-65	203.0	COG0244@1|root,COG0244@2|Bacteria,1V3JJ@1239|Firmicutes,24G9R@186801|Clostridia,25W5X@186806|Eubacteriaceae	186801|Clostridia	J	LSU ribosomal protein L10p (P0)	Forms part of the ribosomal stalk, playing a central role in the interaction of the ribosome with GTP-bound translation factors	rplJ	-	-	ko:K02864	ko03010,map03010	M00178,M00179	-	-	br01610,ko00000,ko00001,ko00002,ko03011	-	-	-	Ribosomal_L10
697	ACIVAZ_03375	478	460	415		451	32.45	2.65418	1.51121	0.00265696	931626.Awo_c10880	6.37e-55	174.0	COG0222@1|root,COG0222@2|Bacteria,1V6EI@1239|Firmicutes,24JAC@186801|Clostridia,25WHU@186806|Eubacteriaceae	186801|Clostridia	J	LSU ribosomal protein L7/L12 (P1/P2)	Forms part of the ribosomal stalk which helps the ribosome interact with GTP-bound translation factors. Is thus essential for accurate translation	rplL	-	-	ko:K02935	ko03010,map03010	M00178	-	-	br01610,ko00000,ko00001,ko00002,ko03011	-	-	-	Ribosomal_L12,Ribosomal_L12_N
698	ACIVAZ_03380	39595	31914	42652		38053.7	5532.44	4.5804	3.74292	0.224184	931626.Awo_c09100	0.0	1757.0	COG0085@1|root,COG0085@2|Bacteria,1TP96@1239|Firmicutes,247J1@186801|Clostridia,25V1J@186806|Eubacteriaceae	186801|Clostridia	K	DNA-directed RNA polymerase beta subunit (EC 2.7.7.6)	DNA-dependent RNA polymerase catalyzes the transcription of DNA into RNA using the four ribonucleoside triphosphates as substrates	rpoB	-	2.7.7.6	ko:K03043	ko00230,ko00240,ko01100,ko03020,map00230,map00240,map01100,map03020	M00183	R00435,R00441,R00442,R00443	RC02795	br01611,ko00000,ko00001,ko00002,ko01000,ko03021,ko03400	-	-	-	RNA_pol_Rpb2_1,RNA_pol_Rpb2_2,RNA_pol_Rpb2_3,RNA_pol_Rpb2_45,RNA_pol_Rpb2_6,RNA_pol_Rpb2_7
699	ACIVAZ_03385	53230	39374	54685		49096.3	8451.16	4.69105	3.92692	0.289239	903814.ELI_4178	0.0	1776.0	COG0086@1|root,COG0086@2|Bacteria,1TNYT@1239|Firmicutes,24925@186801|Clostridia,25V18@186806|Eubacteriaceae	186801|Clostridia	K	DNA-directed RNA polymerase beta' subunit (EC 2.7.7.6)	DNA-dependent RNA polymerase catalyzes the transcription of DNA into RNA using the four ribonucleoside triphosphates as substrates	rpoC	-	2.7.7.6	ko:K03046	ko00230,ko00240,ko01100,ko03020,map00230,map00240,map01100,map03020	M00183	R00435,R00441,R00442,R00443	RC02795	br01611,ko00000,ko00001,ko00002,ko01000,ko03021,ko03400	-	-	-	RNA_pol_Rpb1_1,RNA_pol_Rpb1_2,RNA_pol_Rpb1_3,RNA_pol_Rpb1_4,RNA_pol_Rpb1_5
700	ACIVAZ_03390	1642	1831	1822		1765	106.616	3.24674	2.02782	0.0103981	441769.ABFU01000005_gene2881	1.35e-14	69.3	COG1358@1|root,COG1358@2|Bacteria,1VFD8@1239|Firmicutes,4HNXS@91061|Bacilli,1ZIU6@1386|Bacillus	91061|Bacilli	J	hypothetical protein	Belongs to the eukaryotic ribosomal protein eL8 family	rplGB	GO:0005575,GO:0005622,GO:0005623,GO:0005737,GO:0044424,GO:0044464	-	ko:K07590	ko03010,map03010	M00178	-	-	br01610,ko00000,ko00001,ko00002,ko03011	-	-	-	Ribosomal_L7Ae
701	ACIVAZ_03395	17709	18164	19178		18350.3	752.018	4.26364	2.87623	0.108107	445971.ANASTE_00020	1.61e-69	211.0	COG0048@1|root,COG0048@2|Bacteria,1V1FJ@1239|Firmicutes,24FQT@186801|Clostridia,25W0M@186806|Eubacteriaceae	186801|Clostridia	J	SSU ribosomal protein S12p (S23e)	Interacts with and stabilizes bases of the 16S rRNA that are involved in tRNA selection in the A site and with the mRNA backbone. Located at the interface of the 30S and 50S subunits, it traverses the body of the 30S subunit contacting proteins on the other side and probably holding the rRNA structure together. The combined cluster of proteins S8, S12 and S17 appears to hold together the shoulder…	rpsL	-	-	ko:K02950	ko03010,map03010	M00178,M00179	-	-	br01610,ko00000,ko00001,ko00002,ko03011	-	-	-	Ribosom_S12_S23
702	ACIVAZ_03400	8435	12442	10162		10346.3	2009.85	4.01479	3.30316	0.060953	445971.ANASTE_00021	2.26e-87	259.0	COG0049@1|root,COG0049@2|Bacteria,1V1GG@1239|Firmicutes,24FQN@186801|Clostridia,25UQI@186806|Eubacteriaceae	186801|Clostridia	J	SSU ribosomal protein S7p (S5e)	One of the primary rRNA binding proteins, it binds directly to 16S rRNA where it nucleates assembly of the head domain of the 30S subunit. Is located at the subunit interface close to the decoding center, probably blocks exit of the E-site tRNA	rpsG	-	-	ko:K02992	ko03010,map03010	M00178,M00179	-	-	br01610,ko00000,ko00001,ko00002,ko03011	-	-	-	Ribosomal_S7
703	ACIVAZ_03405	74614	86349	88418		83127	7444.7	4.91974	3.87185	0.489723	203119.Cthe_2729	0.0	1097.0	COG0480@1|root,COG0480@2|Bacteria,1TPF9@1239|Firmicutes,247VN@186801|Clostridia,3WGEG@541000|Ruminococcaceae	186801|Clostridia	J	Translation elongation factor G	Catalyzes the GTP-dependent ribosomal translocation step during translation elongation. During this step, the ribosome changes from the pre-translocational (PRE) to the post- translocational (POST) state as the newly formed A-site-bound peptidyl-tRNA and P-site-bound deacylated tRNA move to the P and E sites, respectively. Catalyzes the coordinated movement of the two tRNA molecules, the mRNA and…	fusA	-	-	ko:K02355	-	-	-	-	ko00000,ko03012,ko03029	-	-	-	EFG_C,EFG_II,EFG_IV,GTP_EFTU,GTP_EFTU_D2
704	ACIVAZ_03410	29926	27910	30663		29499.7	1425.16	4.46982	3.15386	0.17379	1121324.CLIT_24c00830	6.98e-252	695.0	COG0050@1|root,COG0050@2|Bacteria,1TPKC@1239|Firmicutes,2485I@186801|Clostridia	186801|Clostridia	J	Translation elongation factor Tu	This protein promotes the GTP-dependent binding of aminoacyl-tRNA to the A-site of ribosomes during protein biosynthesis	tuf	-	-	ko:K02358	-	-	-	-	ko00000,ko03012,ko03029,ko04147	-	-	-	GTP_EFTU,GTP_EFTU_D2,GTP_EFTU_D3
705	ACIVAZ_03415	14263	12584	10852		12566.3	1705.57	4.09921	3.23187	0.0740316	1408422.JHYF01000014_gene305	7.41e-57	179.0	COG0051@1|root,COG0051@2|Bacteria,1V6C9@1239|Firmicutes,24JDC@186801|Clostridia,36JJY@31979|Clostridiaceae	186801|Clostridia	J	SSU ribosomal protein S10p (S20e)	Involved in the binding of tRNA to the ribosomes	rpsJ	-	-	ko:K02946	ko03010,map03010	M00178,M00179	-	-	br01610,ko00000,ko00001,ko00002,ko03011	-	-	-	Ribosomal_S10
706	ACIVAZ_03420	24855	19845	17489		20729.7	3761.84	4.31659	3.5754	0.122124	350688.Clos_0492	2.18e-90	271.0	COG0087@1|root,COG0087@2|Bacteria,1TPFT@1239|Firmicutes,247NH@186801|Clostridia,36DP8@31979|Clostridiaceae	186801|Clostridia	J	LSU ribosomal protein L3p (L3e)	One of the primary rRNA binding proteins, it binds directly near the 3'-end of the 23S rRNA, where it nucleates assembly of the 50S subunit	rplC	-	-	ko:K02906	ko03010,map03010	M00178,M00179	-	-	br01610,ko00000,ko00001,ko00002,ko03011	-	-	-	Ribosomal_L3
707	ACIVAZ_03425	34137	28835	22252		28408	5953.99	4.45344	3.77481	0.167359	887929.HMP0721_1510	5.26e-85	257.0	COG0088@1|root,COG0088@2|Bacteria,1TPGW@1239|Firmicutes,248SY@186801|Clostridia,25VEH@186806|Eubacteriaceae	186801|Clostridia	J	LSU ribosomal protein L4p (L1e)	Forms part of the polypeptide exit tunnel	rplD	-	-	ko:K02926	ko03010,map03010	M00178	-	-	br01610,ko00000,ko00001,ko00002,ko03011	-	-	-	Ribosomal_L4
708	ACIVAZ_03430	12970	10713	8218		10633.7	2376.99	4.02668	3.37603	0.0626457	1304284.L21TH_0894	7.96e-46	149.0	COG0089@1|root,COG0089@2|Bacteria,1VA4W@1239|Firmicutes,24MN8@186801|Clostridia,36JH0@31979|Clostridiaceae	186801|Clostridia	J	LSU ribosomal protein L23p (L23Ae)	One of the early assembly proteins it binds 23S rRNA. One of the proteins that surrounds the polypeptide exit tunnel on the outside of the ribosome. Forms the main docking site for trigger factor binding to the ribosome	rplW	-	-	ko:K02892	ko03010,map03010	M00178,M00179	-	-	br01610,ko00000,ko00001,ko00002,ko03011	-	-	-	Ribosomal_L23
709	ACIVAZ_03435	25138	24560	17132		22276.7	4464.78	4.34785	3.6498	0.131238	887929.HMP0721_1508	3.3e-162	458.0	COG0090@1|root,COG0090@2|Bacteria,1TP9X@1239|Firmicutes,247XY@186801|Clostridia,25UQE@186806|Eubacteriaceae	186801|Clostridia	J	LSU ribosomal protein L2p (L8e)	One of the primary rRNA binding proteins. Required for association of the 30S and 50S subunits to form the 70S ribosome, for tRNA binding and peptide bond formation. It has been suggested to have peptidyltransferase activity	rplB	-	-	ko:K02886	ko03010,map03010	M00178,M00179	-	-	br01610,ko00000,ko00001,ko00002,ko03011	-	-	-	Ribosomal_L2,Ribosomal_L2_C
710	ACIVAZ_03440	2605	2940	1458		2334.33	777.191	3.36816	2.89053	0.0137522	1161902.HMPREF0378_1162	1.59e-50	160.0	COG0185@1|root,COG0185@2|Bacteria,1V6CX@1239|Firmicutes,24JN3@186801|Clostridia,3WCJE@538999|Clostridiales incertae sedis	186801|Clostridia	J	SSU ribosomal protein S19p (S15e)	Protein S19 forms a complex with S13 that binds strongly to the 16S ribosomal RNA	rpsS	-	-	ko:K02965	ko03010,map03010	M00178,M00179	-	-	br01610,ko00000,ko00001,ko00002,ko03011	-	-	-	Ribosomal_S19
711	ACIVAZ_03445	5395	5396	3112		4634.33	1318.38	3.66599	3.12004	0.0273021	445971.ANASTE_02054	3.58e-49	159.0	COG0091@1|root,COG0091@2|Bacteria,1V6PU@1239|Firmicutes,24JF4@186801|Clostridia,25WWP@186806|Eubacteriaceae	186801|Clostridia	J	LSU ribosomal protein L22p (L17e)	The globular domain of the protein is located near the polypeptide exit tunnel on the outside of the subunit, while an extended beta-hairpin is found that lines the wall of the exit tunnel in the center of the 70S ribosome	rplV	-	-	ko:K02890	ko03010,map03010	M00178,M00179	-	-	br01610,ko00000,ko00001,ko00002,ko03011	-	-	-	Ribosomal_L22
712	ACIVAZ_03450	36660	35368	25957		32661.7	5842.24	4.51404	3.76658	0.192418	1262449.CP6013_0852	6.63e-111	323.0	COG0092@1|root,COG0092@2|Bacteria,1TPCP@1239|Firmicutes,24833@186801|Clostridia,36ETZ@31979|Clostridiaceae	186801|Clostridia	J	SSU ribosomal protein S3p (S3e)	Binds the lower part of the 30S subunit head. Binds mRNA in the 70S ribosome, positioning it for translation	rpsC	-	-	ko:K02982	ko03010,map03010	M00178,M00179	-	-	br01610,ko00000,ko00001,ko00002,ko03011	-	-	-	KH_2,Ribosomal_S3_C
713	ACIVAZ_03455	12450	12450	7239		10713	3008.57	4.02991	3.47836	0.0631131	1128398.Curi_c22560	8.08e-85	251.0	COG0197@1|root,COG0197@2|Bacteria,1V1AY@1239|Firmicutes,24FQX@186801|Clostridia,268NC@186813|unclassified Clostridiales	186801|Clostridia	J	LSU ribosomal protein L16p (L10e)	Binds 23S rRNA and is also seen to make contacts with the A and possibly P site tRNAs	rplP	-	-	ko:K02878	ko03010,map03010	M00178	-	-	br01610,ko00000,ko00001,ko00002,ko03011	-	-	-	Ribosomal_L16
714	ACIVAZ_03460	3005	2963	1765		2577.67	704.103	3.41123	2.84764	0.0151857	903814.ELI_4027	8.29e-26	96.7	COG0255@1|root,COG0255@2|Bacteria,1VEME@1239|Firmicutes,24QV1@186801|Clostridia,25XGM@186806|Eubacteriaceae	186801|Clostridia	J	LSU ribosomal protein L29p (L35e)	Belongs to the universal ribosomal protein uL29 family	rpmC	-	-	ko:K02904	ko03010,map03010	M00178,M00179	-	-	br01610,ko00000,ko00001,ko00002,ko03011	-	-	-	Ribosomal_L29
715	ACIVAZ_03465	7631	7319	4629		6526.33	1650.53	3.81467	3.21762	0.0384484	903814.ELI_4026	1.82e-41	137.0	COG0186@1|root,COG0186@2|Bacteria,1V9YC@1239|Firmicutes,24MSW@186801|Clostridia,25WUN@186806|Eubacteriaceae	186801|Clostridia	J	SSU ribosomal protein S17p (S11e)	One of the primary rRNA binding proteins, it binds specifically to the 5'-end of 16S ribosomal RNA	rpsQ	-	-	ko:K02961	ko03010,map03010	M00178,M00179	-	-	br01610,ko00000,ko00001,ko00002,ko03011	-	-	-	Ribosomal_S17
716	ACIVAZ_03470	20145	20377	13732		18084.7	3771.3	4.25731	3.57649	0.106542	500632.CLONEX_00939	1.41e-67	206.0	COG0093@1|root,COG0093@2|Bacteria,1V3N0@1239|Firmicutes,24H98@186801|Clostridia	186801|Clostridia	J	LSU ribosomal protein L14p (L23e)	Binds to 23S rRNA. Forms part of two intersubunit bridges in the 70S ribosome	rplN	-	-	ko:K02874	ko03010,map03010	M00178,M00179	-	-	br01610,ko00000,ko00001,ko00002,ko03011	-	-	-	Ribosomal_L14
717	ACIVAZ_03475	6839	6382	3822		5681	1626.08	3.75442	3.21114	0.0334683	931626.Awo_c28530	2.23e-48	156.0	COG0198@1|root,COG0198@2|Bacteria,1V9ZQ@1239|Firmicutes,24MY0@186801|Clostridia,25WQ0@186806|Eubacteriaceae	186801|Clostridia	J	LSU ribosomal protein L24p (L26e)	One of the proteins that surrounds the polypeptide exit tunnel on the outside of the subunit	rplX	-	-	ko:K02895	ko03010,map03010	M00178,M00179	-	-	br01610,ko00000,ko00001,ko00002,ko03011	-	-	-	KOW,ribosomal_L24
718	ACIVAZ_03480	16068	14275	9246		13196.3	3536.6	4.12045	3.54859	0.0777431	350688.Clos_0504	2.68e-97	286.0	COG0094@1|root,COG0094@2|Bacteria,1TPE0@1239|Firmicutes,247X0@186801|Clostridia,36ENP@31979|Clostridiaceae	186801|Clostridia	J	LSU ribosomal protein L5p (L11e)	This is 1 of the proteins that binds and probably mediates the attachment of the 5S RNA into the large ribosomal subunit, where it forms part of the central protuberance. In the 70S ribosome it contacts protein S13 of the 30S subunit (bridge B1b), connecting the 2 subunits	rplE	-	-	ko:K02931	ko03010,map03010	M00178,M00179	-	-	br01610,ko00000,ko00001,ko00002,ko03011	-	-	-	Ribosomal_L5,Ribosomal_L5_C
719	ACIVAZ_03485	6523	5749	3724		5332	1445.34	3.72689	3.15997	0.0314122	445971.ANASTE_02062	1.35e-26	98.2	COG0199@1|root,COG0199@2|Bacteria,1VEF6@1239|Firmicutes,24QR1@186801|Clostridia,25X7N@186806|Eubacteriaceae	186801|Clostridia	J	SSU ribosomal protein S14p (S29e) @ SSU ribosomal protein S14p (S29e), zinc-dependent	Binds 16S rRNA, required for the assembly of 30S particles and may also be responsible for determining the conformation of the 16S rRNA at the A site	rpsN	-	-	ko:K02954	ko03010,map03010	M00178,M00179	-	-	br01610,ko00000,ko00001,ko00002,ko03011	-	-	-	Ribosomal_S14
720	ACIVAZ_03490	13613	13712	9879		12401.3	2184.97	4.09347	3.33944	0.0730595	903814.ELI_4021	3.06e-69	211.0	COG0096@1|root,COG0096@2|Bacteria,1V3KK@1239|Firmicutes,24HCP@186801|Clostridia,25W8Y@186806|Eubacteriaceae	186801|Clostridia	J	SSU ribosomal protein S8p (S15Ae)	One of the primary rRNA binding proteins, it binds directly to 16S rRNA central domain where it helps coordinate assembly of the platform of the 30S subunit	rpsH	-	-	ko:K02994	ko03010,map03010	M00178,M00179	-	-	br01610,ko00000,ko00001,ko00002,ko03011	-	-	-	Ribosomal_S8
721	ACIVAZ_03495	8757	9118	5134		7669.67	2203.36	3.88478	3.34308	0.045184	742733.HMPREF9469_05232	6.24e-94	277.0	COG0097@1|root,COG0097@2|Bacteria,1V1FC@1239|Firmicutes,2496R@186801|Clostridia,21XE1@1506553|Lachnoclostridium	186801|Clostridia	J	LSU ribosomal protein L6p (L9e)	This protein binds to the 23S rRNA, and is important in its secondary structure. It is located near the subunit interface in the base of the L7 L12 stalk, and near the tRNA binding site of the peptidyltransferase center	rplF	-	-	ko:K02933	ko03010,map03010	M00178,M00179	-	-	br01610,ko00000,ko00001,ko00002,ko03011	-	-	-	Ribosomal_L6
722	ACIVAZ_03500	5242	5457	3102		4600.33	1302.04	3.66279	3.11462	0.0271018	293826.Amet_4462	1.35e-49	160.0	COG0256@1|root,COG0256@2|Bacteria,1V6DM@1239|Firmicutes,24JCS@186801|Clostridia,36JQ0@31979|Clostridiaceae	186801|Clostridia	J	LSU ribosomal protein L18p (L5e)	This is one of the proteins that binds and probably mediates the attachment of the 5S RNA into the large ribosomal subunit, where it forms part of the central protuberance	rplR	-	-	ko:K02881	ko03010,map03010	M00178,M00179	-	-	br01610,ko00000,ko00001,ko00002,ko03011	-	-	-	Ribosomal_L18p
723	ACIVAZ_03505	8743	8148	5198		7363	1898.4	3.86705	3.27839	0.0433774	1304284.L21TH_0909	2.34e-88	262.0	COG0098@1|root,COG0098@2|Bacteria,1V1B1@1239|Firmicutes,24G5D@186801|Clostridia,36DG4@31979|Clostridiaceae	186801|Clostridia	J	SSU ribosomal protein S5p (S2e)	Located at the back of the 30S subunit body where it stabilizes the conformation of the head with respect to the body	rpsE	-	-	ko:K02988	ko03010,map03010	M00178,M00179	-	-	br01610,ko00000,ko00001,ko00002,ko03011	-	-	-	Ribosomal_S5,Ribosomal_S5_C
724	ACIVAZ_03510	4357	4333	2391		3693.67	1128.21	3.56746	3.05239	0.0217604	944565.HMPREF9127_0676	5.44e-23	89.0	COG1841@1|root,COG1841@2|Bacteria,1VEG4@1239|Firmicutes,24QKC@186801|Clostridia,22I1H@1570339|Peptoniphilaceae	186801|Clostridia	J	LSU ribosomal protein L30p (L7e)	Ribosomal protein L30	rpmD	-	-	ko:K02907	ko03010,map03010	M00178,M00179	-	-	br01610,ko00000,ko00001,ko00002,ko03011	-	-	-	Ribosomal_L30
725	ACIVAZ_03515	22081	22517	15969		20189	3661.12	4.30511	3.56361	0.118939	887929.HMP0721_1492	6.43e-69	211.0	COG0200@1|root,COG0200@2|Bacteria,1V3KE@1239|Firmicutes,24HAJ@186801|Clostridia,25WJV@186806|Eubacteriaceae	186801|Clostridia	J	LSU ribosomal protein L15p (L27Ae)	Binds to the 23S rRNA	rplO	-	-	ko:K02876	ko03010,map03010	M00178,M00179	-	-	br01610,ko00000,ko00001,ko00002,ko03011	-	-	-	Ribosomal_L27A
726	ACIVAZ_03520	42120	48551	40184		43618.3	4380.12	4.63967	3.64149	0.256967	903814.ELI_4015	1.29e-202	572.0	COG0201@1|root,COG0201@2|Bacteria,1TPHB@1239|Firmicutes,248T9@186801|Clostridia,25USD@186806|Eubacteriaceae	186801|Clostridia	U	Preprotein translocase secY subunit (TC 3.A.5.1.1)	The central subunit of the protein translocation channel SecYEG. Consists of two halves formed by TMs 1-5 and 6-10. These two domains form a lateral gate at the front which open onto the bilayer between TMs 2 and 7, and are clamped together by SecE at the back. The channel is closed by both a pore ring composed of hydrophobic SecY resides and a short helix (helix 2A) on the extracellular side of …	secY	-	-	ko:K03076	ko02024,ko03060,ko03070,map02024,map03060,map03070	M00335	-	-	ko00000,ko00001,ko00002,ko02044	3.A.5	-	-	SecY
727	ACIVAZ_03525	15933	16533	12268		14911.3	2308.77	4.17352	3.36338	0.0878466	1128398.Curi_c22420	3.09e-101	299.0	COG0563@1|root,COG0563@2|Bacteria,1TP27@1239|Firmicutes,247YN@186801|Clostridia,268PU@186813|unclassified Clostridiales	186801|Clostridia	F	Adenylate kinase (EC 2.7.4.3)	Catalyzes the reversible transfer of the terminal phosphate group between ATP and AMP. Plays an important role in cellular energy homeostasis and in adenine nucleotide metabolism	adk	-	2.7.4.3	ko:K00939	ko00230,ko00730,ko01100,ko01110,ko01130,map00230,map00730,map01100,map01110,map01130	M00049	R00127,R01547,R11319	RC00002	ko00000,ko00001,ko00002,ko01000,ko04147	-	-	iHN637.CLJU_RS20110	ADK,ADK_lid
728	ACIVAZ_03530	20851	19158	15164		18391	2920.05	4.26461	3.46539	0.108346	1408422.JHYF01000014_gene283	7.55e-118	343.0	COG0024@1|root,COG0024@2|Bacteria,1TQC1@1239|Firmicutes,248I8@186801|Clostridia,36E2S@31979|Clostridiaceae	186801|Clostridia	E	Methionine aminopeptidase (EC 3.4.11.18)	Methionine aminopeptidase	map	-	3.4.11.18	ko:K01265	-	-	-	-	ko00000,ko01000,ko01002	-	-	-	Peptidase_M24
729	ACIVAZ_03535	4280	3952	3047		3759.67	638.605	3.57515	2.80523	0.0221492	931626.Awo_c28410	3.14e-21	87.4	COG2163@1|root,COG2163@2|Bacteria,1VEPA@1239|Firmicutes,25JG6@186801|Clostridia,25XJ2@186806|Eubacteriaceae	186801|Clostridia	J	hypothetical protein	COG2163 Ribosomal protein L14E L6E L27E	-	-	-	-	-	-	-	-	-	-	-	-	-
730	ACIVAZ_03540	2377	2482	1884		2247.67	319.29	3.35173	2.50419	0.0132416	931626.Awo_c28400	7.94e-41	135.0	COG0361@1|root,COG0361@2|Bacteria,1V9ZK@1239|Firmicutes,24MQE@186801|Clostridia,25WYK@186806|Eubacteriaceae	186801|Clostridia	J	Translation initiation factor 1	One of the essential components for the initiation of protein synthesis. Stabilizes the binding of IF-2 and IF-3 on the 30S subunit to which N-formylmethionyl-tRNA(fMet) subsequently binds. Helps modulate mRNA selection, yielding the 30S pre- initiation complex (PIC). Upon addition of the 50S ribosomal subunit IF-1, IF-2 and IF-3 are released leaving the mature 70S translation initation complex	infA	-	-	ko:K02518	-	-	-	-	ko00000,ko03012	-	-	-	eIF-1a
731	ACIVAZ_03545	1231	1140	841		1070.67	204.035	3.02965	2.3097	0.00630758	536227.CcarbDRAFT_3510	2.02e-18	75.9	COG0257@1|root,COG0257@2|Bacteria,1VK4F@1239|Firmicutes,24UGF@186801|Clostridia,36P0F@31979|Clostridiaceae	186801|Clostridia	J	LSU ribosomal protein L36p @ LSU ribosomal protein L36p, zinc-dependent	Belongs to the bacterial ribosomal protein bL36 family	rpmJ	-	-	ko:K02919	ko03010,map03010	M00178	-	-	br01610,ko00000,ko00001,ko00002,ko03011	-	-	-	Ribosomal_L36
732	ACIVAZ_03550	37028	30121	32926		33358.3	3473.74	4.5232	3.5408	0.196523	903814.ELI_4009	2.41e-61	190.0	COG0099@1|root,COG0099@2|Bacteria,1V3JH@1239|Firmicutes,24HCT@186801|Clostridia,25WK3@186806|Eubacteriaceae	186801|Clostridia	J	SSU ribosomal protein S13p (S18e)	Located at the top of the head of the 30S subunit, it contacts several helices of the 16S rRNA. In the 70S ribosome it contacts the 23S rRNA (bridge B1a) and protein L5 of the 50S subunit (bridge B1b), connecting the 2 subunits	rpsM	-	-	ko:K02952	ko03010,map03010	M00178,M00179	-	-	br01610,ko00000,ko00001,ko00002,ko03011	-	-	-	Ribosomal_S13
733	ACIVAZ_03555	30531	26454	28015		28333.3	2057.06	4.4523	3.31325	0.166919	903814.ELI_4008	5.8e-71	215.0	COG0100@1|root,COG0100@2|Bacteria,1V3IK@1239|Firmicutes,24HIK@186801|Clostridia,25W9E@186806|Eubacteriaceae	186801|Clostridia	J	SSU ribosomal protein S11p (S14e)	Located on the platform of the 30S subunit, it bridges several disparate RNA helices of the 16S rRNA. Forms part of the Shine-Dalgarno cleft in the 70S ribosome	rpsK	-	-	ko:K02948	ko03010,map03010	M00178,M00179	-	-	br01610,ko00000,ko00001,ko00002,ko03011	-	-	-	Ribosomal_S11
734	ACIVAZ_03560	35803	31399	34859		34020.3	2318.69	4.53174	3.36524	0.200423	903814.ELI_4007	6.41e-101	297.0	COG0522@1|root,COG0522@2|Bacteria,1TR0J@1239|Firmicutes,248Y5@186801|Clostridia,25VYW@186806|Eubacteriaceae	186801|Clostridia	J	SSU ribosomal protein S4p (S9e)	One of the primary rRNA binding proteins, it binds directly to 16S rRNA where it nucleates assembly of the body of the 30S subunit	rpsD	-	-	ko:K02986	ko03010,map03010	M00178,M00179	-	-	br01610,ko00000,ko00001,ko00002,ko03011	-	-	-	Ribosomal_S4,S4
735	ACIVAZ_03565	23897	26591	26224		25570.7	1461.01	4.40774	3.16465	0.150644	903814.ELI_4006	1.47e-169	480.0	COG0202@1|root,COG0202@2|Bacteria,1TPR8@1239|Firmicutes,248DS@186801|Clostridia,25UT6@186806|Eubacteriaceae	186801|Clostridia	K	DNA-directed RNA polymerase alpha subunit (EC 2.7.7.6)	DNA-dependent RNA polymerase catalyzes the transcription of DNA into RNA using the four ribonucleoside triphosphates as substrates	rpoA	-	2.7.7.6	ko:K03040	ko00230,ko00240,ko01100,ko03020,map00230,map00240,map01100,map03020	M00183	R00435,R00441,R00442,R00443	RC02795	br01611,ko00000,ko00001,ko00002,ko01000,ko03021,ko03400	-	-	-	RNA_pol_A_CTD,RNA_pol_A_bac,RNA_pol_L
736	ACIVAZ_03570	4019	3763	3436		3739.33	292.22	3.57279	2.46571	0.0220294	1216932.CM240_2422	8.71e-51	163.0	COG0203@1|root,COG0203@2|Bacteria,1V6JQ@1239|Firmicutes,24J9T@186801|Clostridia,36IQ8@31979|Clostridiaceae	186801|Clostridia	J	LSU ribosomal protein L17p	Ribosomal protein L17	rplQ	-	-	ko:K02879	ko03010,map03010	M00178	-	-	br01610,ko00000,ko00001,ko00002,ko03011	-	-	-	Ribosomal_L17
737	ACIVAZ_03575	2430	2675	2595		2566.67	124.933	3.40937	2.09668	0.0151209	903814.ELI_4004	3.83e-129	375.0	COG1122@1|root,COG1122@2|Bacteria,1TPH8@1239|Firmicutes,248A2@186801|Clostridia,25URB@186806|Eubacteriaceae	186801|Clostridia	P	ATPase component of general energizing module of ECF transporters	ATP-binding (A) component of a common energy-coupling factor (ECF) ABC-transporter complex. Unlike classic ABC transporters this ECF transporter provides the energy necessary to transport a number of different substrates	ecfA	-	-	ko:K16786,ko:K16787	ko02010,map02010	M00582	-	-	ko00000,ko00001,ko00002,ko01000,ko02000	3.A.1.25,3.A.1.28,3.A.1.29,3.A.1.30,3.A.1.31,3.A.1.32,3.A.1.33,3.A.1.35	-	-	ABC_tran
738	ACIVAZ_03580	1990	2524	2548		2354	315.462	3.37181	2.49895	0.013868	1128398.Curi_c22320	5.74e-131	380.0	COG1122@1|root,COG1122@2|Bacteria,1TPH8@1239|Firmicutes,248A2@186801|Clostridia,267N7@186813|unclassified Clostridiales	186801|Clostridia	P	ATPase component of general energizing module of ECF transporters	ATP-binding (A) component of a common energy-coupling factor (ECF) ABC-transporter complex. Unlike classic ABC transporters this ECF transporter provides the energy necessary to transport a number of different substrates	ecfA1	-	-	ko:K16786,ko:K16787	ko02010,map02010	M00582	-	-	ko00000,ko00001,ko00002,ko01000,ko02000	3.A.1.25,3.A.1.28,3.A.1.29,3.A.1.30,3.A.1.31,3.A.1.32,3.A.1.33,3.A.1.35	-	-	ABC_tran
739	ACIVAZ_03585	2708	3011	3169		2962.67	234.27	3.47168	2.36972	0.0174539	903814.ELI_4002	1.71e-121	354.0	COG0619@1|root,COG0619@2|Bacteria,1TQ0E@1239|Firmicutes,248AB@186801|Clostridia,25UR8@186806|Eubacteriaceae	186801|Clostridia	P	Transmembrane component of general energizing module of ECF transporters	Cobalt transport protein	ecfT	-	-	ko:K16785	ko02010,map02010	M00582	-	-	ko00000,ko00001,ko00002,ko02000	3.A.1.25,3.A.1.28,3.A.1.29,3.A.1.30,3.A.1.31,3.A.1.32,3.A.1.33,3.A.1.35	-	-	CbiQ
740	ACIVAZ_03590	4365	4217	4554		4378.67	168.915	3.64134	2.22767	0.0257959	56780.SYN_01395	3.54e-81	251.0	COG0101@1|root,COG0101@2|Bacteria,1MUYI@1224|Proteobacteria,42RTC@68525|delta/epsilon subdivisions,2WNQ6@28221|Deltaproteobacteria,2MQGR@213462|Syntrophobacterales	28221|Deltaproteobacteria	J	tRNA pseudouridine synthase A (EC 4.2.1.70)	Formation of pseudouridine at positions 38, 39 and 40 in the anticodon stem and loop of transfer RNAs	truA	GO:0001522,GO:0003674,GO:0003824,GO:0006139,GO:0006396,GO:0006399,GO:0006400,GO:0006725,GO:0006807,GO:0008033,GO:0008150,GO:0008152,GO:0009451,GO:0009982,GO:0009987,GO:0010467,GO:0016070,GO:0016853,GO:0016866,GO:0031119,GO:0034470,GO:0034641,GO:0034660,GO:0043170,GO:0043412,GO:0044237,GO:0044238,GO:0046483,GO:0071704,GO:0090304,GO:1901360	5.4.99.12	ko:K06173	-	-	-	-	ko00000,ko01000,ko03016	-	-	-	PseudoU_synth_1
741	ACIVAZ_03595	8719	9777	10865		9787	1073.03	3.99065	3.03061	0.0576578	941824.TCEL_01071	3.21e-66	204.0	COG0102@1|root,COG0102@2|Bacteria,1V3HX@1239|Firmicutes,24HD9@186801|Clostridia,36HZ3@31979|Clostridiaceae	186801|Clostridia	J	LSU ribosomal protein L13p (L13Ae)	This protein is one of the early assembly proteins of the 50S ribosomal subunit, although it is not seen to bind rRNA by itself. It is important during the early stages of 50S assembly	rplM	-	-	ko:K02871	ko03010,map03010	M00178,M00179	-	-	br01610,ko00000,ko00001,ko00002,ko03011	-	-	-	Ribosomal_L13
742	ACIVAZ_03600	2234	2202	2297		2244.33	48.3356	3.35109	1.68427	0.013222	332101.JIBU02000033_gene2974	3.09e-68	208.0	COG0103@1|root,COG0103@2|Bacteria,1V3MQ@1239|Firmicutes,24H94@186801|Clostridia,36IRJ@31979|Clostridiaceae	186801|Clostridia	J	SSU ribosomal protein S9p (S16e)	Belongs to the universal ribosomal protein uS9 family	rpsI	-	-	ko:K02996	ko03010,map03010	M00178,M00179	-	-	br01610,ko00000,ko00001,ko00002,ko03011	-	-	-	Ribosomal_S9
743	ACIVAZ_03605	840	801	896		845.667	47.7528	2.9272	1.679	0.00498205	293826.Amet_1002	3.37e-80	244.0	COG2227@1|root,COG2227@2|Bacteria,1V1FG@1239|Firmicutes,24MU2@186801|Clostridia	186801|Clostridia	H	Glycosyltransferase (EC 2.4.1.-)	PFAM Methyltransferase type 11	-	-	-	-	-	-	-	-	-	-	-	-	Methyltransf_11,Methyltransf_23,Methyltransf_31
744	ACIVAZ_03610	2531	2535	2401		2489	76.2365	3.39602	1.88216	0.0146634	445971.ANASTE_02013	5.63e-88	269.0	COG0796@1|root,COG0796@2|Bacteria,1TPPR@1239|Firmicutes,249MB@186801|Clostridia,25W82@186806|Eubacteriaceae	186801|Clostridia	M	Glutamate racemase (EC 5.1.1.3)	Provides the (R)-glutamate required for cell wall biosynthesis	murI	-	5.1.1.3	ko:K01776	ko00471,ko01100,map00471,map01100	-	R00260	RC00302	ko00000,ko00001,ko01000,ko01011	-	-	-	Asp_Glu_race
745	ACIVAZ_03615	4648	4696	4847		4730.33	103.848	3.67489	2.0164	0.0278676	903814.ELI_0816	2.12e-154	443.0	COG0180@1|root,COG0180@2|Bacteria,1TPY7@1239|Firmicutes,248RC@186801|Clostridia,25V0U@186806|Eubacteriaceae	186801|Clostridia	J	Tryptophanyl-tRNA synthetase (EC 6.1.1.2)	Psort location Cytoplasmic, score	trpS	-	6.1.1.2	ko:K01867	ko00970,map00970	M00359,M00360	R03664	RC00055,RC00523	ko00000,ko00001,ko00002,ko01000,ko01007,ko03016	-	-	-	tRNA-synt_1b
746	ACIVAZ_03620	3544	3855	3188		3529	333.753	3.54765	2.52343	0.0207903	1121342.AUCO01000027_gene1241	4.53e-209	592.0	COG0119@1|root,COG0119@2|Bacteria,1TP4Y@1239|Firmicutes,2495J@186801|Clostridia,36FI9@31979|Clostridiaceae	186801|Clostridia	E	Re face-specific citrate synthase (EC 2.3.3.3)	HMGL-like	-	GO:0003674,GO:0003824,GO:0016740,GO:0016746,GO:0036440,GO:0046912,GO:0050450	-	-	-	-	-	-	-	-	-	iHN637.CLJU_RS03250	HMGL-like
747	ACIVAZ_03625	17701	17789	22557		19349	2778.56	4.28666	3.44382	0.11399	1128398.Curi_c11850	0.0	957.0	COG1048@1|root,COG1048@2|Bacteria,1VTMM@1239|Firmicutes,25HJM@186801|Clostridia,267XQ@186813|unclassified Clostridiales	186801|Clostridia	C	Aconitate hydratase (EC 4.2.1.3)	Aconitase family (aconitate hydratase)	acnA	-	4.2.1.3	ko:K01681	ko00020,ko00630,ko00720,ko01100,ko01110,ko01120,ko01130,ko01200,ko01210,ko01230,map00020,map00630,map00720,map01100,map01110,map01120,map01130,map01200,map01210,map01230	M00009,M00010,M00012,M00173,M00740	R01324,R01325,R01900	RC00497,RC00498,RC00618	br01601,ko00000,ko00001,ko00002,ko01000	-	-	-	Aconitase,Aconitase_C
748	ACIVAZ_03630	15092	21455	30457		22334.7	7720.18	4.34898	3.88763	0.131579	273068.TTE2229	3.63e-51	165.0	COG2033@1|root,COG2033@2|Bacteria,1V7QP@1239|Firmicutes,24JJ7@186801|Clostridia,42GSE@68295|Thermoanaerobacterales	186801|Clostridia	C	Superoxide reductase (EC 1.15.1.2)	Sulfur oxidation protein SoxY	sorA	-	1.15.1.2	ko:K05919	-	-	-	-	ko00000,ko01000	-	-	-	Desulfoferrodox
749	ACIVAZ_03635	470	698	598		588.667	114.286	2.76987	2.05799	0.00346799	634956.Geoth_3463	3e-25	97.1	COG1254@1|root,COG1254@2|Bacteria,1VEM9@1239|Firmicutes,4IF64@91061|Bacilli,1WGNQ@129337|Geobacillus	91061|Bacilli	C	Acylphosphate phosphohydrolase (EC 3.6.1.7), putative	acylphosphatase activity	acyP	-	3.6.1.7	ko:K01512	ko00620,ko00627,ko01120,map00620,map00627,map01120	-	R00317,R01421,R01515	RC00043	ko00000,ko00001,ko01000	-	-	-	Acylphosphatase
750	ACIVAZ_03640	1128	1401	1549		1359.33	213.57	3.13333	2.32954	0.00800819	445973.CLOBAR_00217	1.53e-62	197.0	COG3012@1|root,COG3012@2|Bacteria,1V1CC@1239|Firmicutes,24FYC@186801|Clostridia,25REN@186804|Peptostreptococcaceae	186801|Clostridia	S	Protein export cytoplasm protein SecA ATPase RNA helicase (TC 3.A.5.1.1)	SEC-C motif	secA_2	-	-	-	-	-	-	-	-	-	-	-	SEC-C
751	ACIVAZ_03645	17205	29523	35435		27387.7	9300.7	4.43756	3.96852	0.161348	931626.Awo_c30080	4.36e-122	369.0	COG1752@1|root,COG1752@2|Bacteria,1UBYN@1239|Firmicutes,247V3@186801|Clostridia,25WIX@186806|Eubacteriaceae	186801|Clostridia	S	hypothetical protein	Phospholipase, patatin family	-	-	-	ko:K07001	-	-	-	-	ko00000	-	-	-	Patatin
752	ACIVAZ_03650	690	667	666		674.333	13.5769	2.82887	1.1328	0.00397268	293826.Amet_0013	9.98e-39	136.0	COG4708@1|root,COG4708@2|Bacteria,1V9YK@1239|Firmicutes,24N9H@186801|Clostridia,36HY4@31979|Clostridiaceae	186801|Clostridia	S	Substrate-specific component QueT (COG4708) of predicted queuosine-regulated ECF transporter	membrane	queT	-	-	-	-	-	-	-	-	-	-	-	QueT
753	ACIVAZ_03655	7863	12236	12991		11030	2768.56	4.04258	3.44225	0.0649806	903814.ELI_3802	1.37e-167	487.0	COG0773@1|root,COG0773@2|Bacteria,1TQ5H@1239|Firmicutes,2484K@186801|Clostridia,25UQR@186806|Eubacteriaceae	186801|Clostridia	M	UDP-N-acetylmuramate--alanine ligase (EC 6.3.2.8)	Belongs to the MurCDEF family	murC	-	6.3.2.8	ko:K01924	ko00471,ko00550,ko01100,map00471,map00550,map01100	-	R03193	RC00064,RC00141	ko00000,ko00001,ko01000,ko01011	-	-	-	Mur_ligase,Mur_ligase_C,Mur_ligase_M
754	ACIVAZ_03660	1961	1329	1723		1671	319.193	3.22298	2.50405	0.0098443	350688.Clos_2648	6.81e-106	315.0	COG0503@1|root,COG0503@2|Bacteria,1TPN9@1239|Firmicutes,25CKT@186801|Clostridia,36EDN@31979|Clostridiaceae	186801|Clostridia	F	PurR: transcription regulator associated with purine metabolism	pur operon repressor	purR	-	-	ko:K09685	-	-	-	-	ko00000,ko03000	-	-	-	Pribosyltran,PuR_N
755	ACIVAZ_03665	639	1500	906		1015	440.728	3.00647	2.64417	0.00597963	608506.COB47_2164	1.87e-43	143.0	COG2088@1|root,COG2088@2|Bacteria,1V9ZG@1239|Firmicutes,24MVQ@186801|Clostridia,42GY5@68295|Thermoanaerobacterales	186801|Clostridia	D	Protein of unknown function identified by role in sporulation (SpoVG)	Could be involved in septation	spoVG	-	-	ko:K06412	-	-	-	-	ko00000	-	-	-	SpoVG
756	ACIVAZ_03670	3455	4265	4611		4110.33	593.317	3.61388	2.77329	0.0242151	272563.CD630_35150	2.79e-164	478.0	COG1207@1|root,COG1207@2|Bacteria,1TP88@1239|Firmicutes,248Z3@186801|Clostridia,25QZH@186804|Peptostreptococcaceae	186801|Clostridia	M	N-acetylglucosamine-1-phosphate uridyltransferase (EC 2.7.7.23) / Glucosamine-1-phosphate N-acetyltransferase (EC 2.3.1.157)	Catalyzes the last two sequential reactions in the de novo biosynthetic pathway for UDP-N-acetylglucosamine (UDP- GlcNAc). The C-terminal domain catalyzes the transfer of acetyl group from acetyl coenzyme A to glucosamine-1-phosphate (GlcN-1-P) to produce N-acetylglucosamine-1-phosphate (GlcNAc-1-P), which is converted into UDP-GlcNAc by the transfer of uridine 5- monophosphate (from uridine 5-tr…	glmU	-	2.3.1.157,2.7.7.23	ko:K04042	ko00520,ko01100,ko01130,map00520,map01100,map01130	M00362	R00416,R05332	RC00002,RC00004,RC00166	ko00000,ko00001,ko00002,ko01000	-	-	-	Hexapep,Hexapep_2,NTP_transf_3,NTP_transferase
757	ACIVAZ_03675	3045	3193	3172		3136.67	80.077	3.49647	1.90351	0.0184789	903814.ELI_3798	3.79e-151	433.0	COG0462@1|root,COG0462@2|Bacteria,1TQ6Q@1239|Firmicutes,248ZN@186801|Clostridia,25V08@186806|Eubacteriaceae	186801|Clostridia	F	Ribose-phosphate pyrophosphokinase (EC 2.7.6.1)	Involved in the biosynthesis of the central metabolite phospho-alpha-D-ribosyl-1-pyrophosphate (PRPP) via the transfer of pyrophosphoryl group from ATP to 1-hydroxyl of ribose-5-phosphate (Rib-5-P)	prs	-	2.7.6.1	ko:K00948	ko00030,ko00230,ko01100,ko01110,ko01120,ko01130,ko01200,ko01230,map00030,map00230,map01100,map01110,map01120,map01130,map01200,map01230	M00005	R01049	RC00002,RC00078	ko00000,ko00001,ko00002,ko01000	-	-	-	Pribosyl_synth,Pribosyltran_N
758	ACIVAZ_03680	661	453	476		530	114.031	2.72428	2.05702	0.00312237	1120998.AUFC01000033_gene2314	6.91e-68	212.0	COG0193@1|root,COG0193@2|Bacteria,1V3NB@1239|Firmicutes,24HMC@186801|Clostridia,3WCIX@538999|Clostridiales incertae sedis	186801|Clostridia	J	Peptidyl-tRNA hydrolase (EC 3.1.1.29)	The natural substrate for this enzyme may be peptidyl- tRNAs which drop off the ribosome during protein synthesis	pth	-	3.1.1.29	ko:K01056	-	-	-	-	ko00000,ko01000,ko03012	-	-	-	Pept_tRNA_hydro
759	ACIVAZ_03685	4399	4421	3547		4122.33	498.375	3.61514	2.69756	0.0242858	697303.Thewi_2571	0.0	953.0	COG1197@1|root,COG1197@2|Bacteria,1TPF1@1239|Firmicutes,248D8@186801|Clostridia,42EQJ@68295|Thermoanaerobacterales	186801|Clostridia	L	Transcription-repair coupling factor	Couples transcription and DNA repair by recognizing RNA polymerase (RNAP) stalled at DNA lesions. Mediates ATP-dependent release of RNAP and its truncated transcript from the DNA, and recruitment of nucleotide excision repair machinery to the damaged site	mfd	-	-	ko:K03723	ko03420,map03420	-	-	-	ko00000,ko00001,ko01000,ko03400	-	-	-	CarD_CdnL_TRCF,DEAD,Helicase_C,TRCF
760	ACIVAZ_03690	3519	3603	3618		3580	53.3573	3.55388	1.72719	0.0210907	1540257.JQMW01000011_gene2545	2.78e-21	100.0	COG0760@1|root,COG0760@2|Bacteria,1V5Q2@1239|Firmicutes,248JQ@186801|Clostridia,36DDY@31979|Clostridiaceae	186801|Clostridia	O	Foldase protein PrsA precursor (EC 5.2.1.8)	peptidylprolyl isomerase	prsA2	-	5.2.1.8	ko:K03769,ko:K07533	-	-	-	-	ko00000,ko01000,ko03110	-	-	-	Rotamase,Rotamase_2,Rotamase_3
761	ACIVAZ_03695	5113	6517	5377		5669	746.158	3.75351	2.87283	0.0333976	887929.HMP0721_1157	7.26e-136	412.0	COG2244@1|root,COG2244@2|Bacteria,1TNYX@1239|Firmicutes,2485G@186801|Clostridia,25VCU@186806|Eubacteriaceae	186801|Clostridia	S	Stage V sporulation protein B	Membrane protein involved in the export of O-antigen and teichoic acid	spoVB	-	-	ko:K06409	-	-	-	-	ko00000,ko02000	2.A.66.2.14	-	-	Polysacc_synt,Polysacc_synt_C
762	ACIVAZ_03700	4034	4846	3812		4230.67	544.332	3.62641	2.73586	0.024924	941824.TCEL_02159	3.98e-133	400.0	COG1694@1|root,COG3956@2|Bacteria,1TPK1@1239|Firmicutes,247XM@186801|Clostridia,36E9N@31979|Clostridiaceae	186801|Clostridia	S	possible tetrapyrrole methyltransferase domain / Nucleoside triphosphate pyrophosphohydrolase MazG (EC 3.6.1.8)	MazG family	mazG	-	3.6.1.66	ko:K02428,ko:K02499	ko00230,map00230	-	R00426,R00720,R01855,R02100,R02720,R03531	RC00002	ko00000,ko00001,ko01000,ko03036	-	-	-	MazG,TP_methylase
763	ACIVAZ_03705	783	1050	875		902.667	135.633	2.95553	2.13237	0.00531785	580327.Tthe_0260	1.72e-40	135.0	COG0776@1|root,COG0776@2|Bacteria,1V9XQ@1239|Firmicutes,24MM0@186801|Clostridia,42GZI@68295|Thermoanaerobacterales	186801|Clostridia	L	DNA-binding protein HBsu	Histone-like DNA-binding protein which is capable of wrapping DNA to stabilize it, and thus to prevent its denaturation under extreme environmental conditions	hup	-	-	ko:K03530	-	-	-	-	ko00000,ko03032,ko03036,ko03400	-	-	-	Bac_DNA_binding
764	ACIVAZ_03710	295	297	387		326.333	52.5484	2.51366	1.72056	0.00192252	935948.KE386495_gene1366	1.12e-22	89.7	COG1188@1|root,COG1188@2|Bacteria,1VEI5@1239|Firmicutes,24QNF@186801|Clostridia,42HA2@68295|Thermoanaerobacterales	186801|Clostridia	J	Ribosome-associated heat shock protein implicated in the recycling of the 50S subunit (S4 paralog)	PFAM RNA-binding S4	hslR	-	-	-	-	-	-	-	-	-	-	-	S4
765		0	0	0		0	0	#NUM!	#NUM!	0							Mobile element protein
766	ACIVAZ_03715	2665	2142	2392		2399.67	261.584	3.38015	2.41761	0.0141371	86416.Clopa_0468	2.25e-207	585.0	COG3547@1|root,COG3547@2|Bacteria,1TRSB@1239|Firmicutes,249AC@186801|Clostridia,36GX8@31979|Clostridiaceae	186801|Clostridia	L	Phosphoribosylformylglycinamidine synthase, synthetase subunit (EC 6.3.5.3) / Phosphoribosylformylglycinamidine synthase, glutamine amidotransferase subunit (EC 6.3.5.3)	PFAM transposase IS116 IS110 IS902 family	-	-	-	-	-	-	-	-	-	-	-	-	DEDD_Tnp_IS110,Transposase_20
767	ACIVAZ_03720	632	506	570		569.333	63.0026	2.75537	1.79936	0.00335409	1304284.L21TH_1814	0.0	1445.0	COG0046@1|root,COG0047@1|root,COG0046@2|Bacteria,COG0047@2|Bacteria,1TPAS@1239|Firmicutes,247W2@186801|Clostridia,36UJE@31979|Clostridiaceae	186801|Clostridia	F	Phosphoribosylaminoimidazole carboxylase catalytic subunit (EC 4.1.1.21)	phosphoribosylformylglycinamidine synthase	purL	-	6.3.5.3	ko:K01952	ko00230,ko01100,ko01110,ko01130,map00230,map01100,map01110,map01130	M00048	R04463	RC00010,RC01160	ko00000,ko00001,ko00002,ko01000	-	-	-	AIRS,AIRS_C,GATase_5
768	ACIVAZ_03725	1752	1196	1213		1387	316.214	3.14208	2.49998	0.00817118	865861.AZSU01000002_gene3142	2.4e-66	206.0	COG0041@1|root,COG0041@2|Bacteria,1V1MV@1239|Firmicutes,24HCB@186801|Clostridia,36WW8@31979|Clostridiaceae	186801|Clostridia	F	Phosphoribosylaminoimidazole-succinocarboxamide synthase (EC 6.3.2.6)	Catalyzes the conversion of N5-carboxyaminoimidazole ribonucleotide (N5-CAIR) to 4-carboxy-5-aminoimidazole ribonucleotide (CAIR)	purE	-	5.4.99.18	ko:K01588	ko00230,ko01100,ko01110,ko01130,map00230,map01100,map01110,map01130	M00048	R07405	RC01947	ko00000,ko00001,ko00002,ko01000	-	-	-	AIRC
769	ACIVAZ_03730	2156	1542	1626		1774.67	332.904	3.24912	2.52232	0.010455	1121289.JHVL01000031_gene370	3.35e-115	335.0	COG0152@1|root,COG0152@2|Bacteria,1TP11@1239|Firmicutes,2483I@186801|Clostridia,36E2A@31979|Clostridiaceae	186801|Clostridia	F	Amidophosphoribosyltransferase (EC 2.4.2.14)	Belongs to the SAICAR synthetase family	purC	-	4.3.2.2,6.3.2.6	ko:K01756,ko:K01923	ko00230,ko00250,ko01100,ko01110,ko01130,map00230,map00250,map01100,map01110,map01130	M00048,M00049	R01083,R04559,R04591	RC00064,RC00162,RC00379,RC00444,RC00445	ko00000,ko00001,ko00002,ko01000	-	-	-	SAICAR_synt
770	ACIVAZ_03735	656	572	613		613.667	42.004	2.78793	1.62329	0.00361527	903814.ELI_1201	2.15e-233	654.0	COG0034@1|root,COG0034@2|Bacteria,1TPH3@1239|Firmicutes,247RF@186801|Clostridia,25VI2@186806|Eubacteriaceae	186801|Clostridia	F	Phosphoribosylformylglycinamidine cyclo-ligase (EC 6.3.3.1)	Catalyzes the formation of phosphoribosylamine from phosphoribosylpyrophosphate (PRPP) and glutamine	purF	-	2.4.2.14	ko:K00764	ko00230,ko00250,ko01100,ko01110,ko01130,map00230,map00250,map01100,map01110,map01130	M00048	R01072	RC00010,RC02724,RC02752	ko00000,ko00001,ko00002,ko01000,ko01002	-	-	-	GATase_6,GATase_7,Pribosyltran
771		729	592	557		626	90.901	2.79657	1.95857	0.00368793	931626.Awo_c16370	2.26e-79	246.0	COG0150@1|root,COG0150@2|Bacteria,1TP9J@1239|Firmicutes,248BT@186801|Clostridia,25UWB@186806|Eubacteriaceae	186801|Clostridia	F	Phosphoribosylformylglycinamidine cyclo-ligase (EC 6.3.3.1)	Phosphoribosylformylglycinamidine cyclo-ligase	purM	-	6.3.3.1	ko:K01933	ko00230,ko01100,ko01110,ko01130,map00230,map01100,map01110,map01130	M00048	R04208	RC01100	ko00000,ko00001,ko00002,ko01000	-	-	-	AIRS,AIRS_C
772		1169	1059	1065		1097.67	61.8493	3.04047	1.79133	0.00646664	293826.Amet_0923	5.6e-64	207.0	COG0150@1|root,COG0150@2|Bacteria,1TP9J@1239|Firmicutes,248BT@186801|Clostridia,36F1W@31979|Clostridiaceae	186801|Clostridia	F	Phosphoribosylglycinamide formyltransferase (EC 2.1.2.2)	Phosphoribosylformylglycinamidine cyclo-ligase	purM	-	6.3.3.1	ko:K01933	ko00230,ko01100,ko01110,ko01130,map00230,map01100,map01110,map01130	M00048	R04208	RC01100	ko00000,ko00001,ko00002,ko01000	-	-	-	AIRS,AIRS_C
773	ACIVAZ_03745	2407	1786	1786		1993	358.535	3.29951	2.55453	0.0117413	1391646.AVSU01000015_gene3010	1.79e-67	212.0	COG0299@1|root,COG0299@2|Bacteria,1V3RJ@1239|Firmicutes,249JC@186801|Clostridia,25QXM@186804|Peptostreptococcaceae	186801|Clostridia	F	IMP cyclohydrolase (EC 3.5.4.10) / Phosphoribosylaminoimidazolecarboxamide formyltransferase (EC 2.1.2.3)	Catalyzes the transfer of a formyl group from 10- formyltetrahydrofolate to 5-phospho-ribosyl-glycinamide (GAR), producing 5-phospho-ribosyl-N-formylglycinamide (FGAR) and tetrahydrofolate	purN	-	2.1.2.2	ko:K11175	ko00230,ko00670,ko01100,ko01110,ko01130,map00230,map00670,map01100,map01110,map01130	M00048	R04325,R04326	RC00026,RC00197,RC01128	ko00000,ko00001,ko00002,ko01000	-	-	iHN637.CLJU_RS04225	Formyl_trans_N
774	ACIVAZ_03750	1522	1449	1517		1496	40.7799	3.17493	1.61045	0.00881333	445971.ANASTE_01142	8.52e-227	641.0	COG0138@1|root,COG0138@2|Bacteria,1TPQ5@1239|Firmicutes,24AB8@186801|Clostridia,25VKE@186806|Eubacteriaceae	186801|Clostridia	F	Phosphoribosylamine--glycine ligase (EC 6.3.4.13)	COG0138 AICAR transformylase IMP cyclohydrolase PurH (only IMP cyclohydrolase domain in Aful)	purH	-	2.1.2.3,3.5.4.10	ko:K00602	ko00230,ko00670,ko01100,ko01110,ko01130,ko01523,map00230,map00670,map01100,map01110,map01130,map01523	M00048	R01127,R04560	RC00026,RC00263,RC00456	ko00000,ko00001,ko00002,ko01000,ko04147	-	-	iHN637.CLJU_RS04230	AICARFT_IMPCHas,MGS
775		427	642	542		537	107.587	2.72997	2.03176	0.00316361	931626.Awo_c16400	2.68e-162	469.0	COG0151@1|root,COG0151@2|Bacteria,1UHN9@1239|Firmicutes,25E76@186801|Clostridia,25V1T@186806|Eubacteriaceae	186801|Clostridia	F	hypothetical protein	Belongs to the GARS family	purD	-	6.3.4.13	ko:K01945	ko00230,ko01100,ko01110,ko01130,map00230,map01100,map01110,map01130	M00048	R04144	RC00090,RC00166	ko00000,ko00001,ko00002,ko01000	-	-	-	GARS_A,GARS_C,GARS_N
776	ACIVAZ_03765	2106	2317	2206		2209.67	105.548	3.34433	2.02345	0.0130177	635013.TherJR_0191	5.85e-32	116.0	COG1098@1|root,COG1098@2|Bacteria,1V6FE@1239|Firmicutes,24MPT@186801|Clostridia,2627F@186807|Peptococcaceae	186801|Clostridia	J	RNA binding protein, contains ribosomal protein S1 domain	Ribosomal protein S1	yugI	-	-	ko:K07570,ko:K07571	-	-	-	-	ko00000	-	-	-	S1
777	ACIVAZ_03770	814	712	711		745.667	59.1805	2.87254	1.77218	0.00439292	246194.CHY_0211	3.62e-49	172.0	COG0248@1|root,COG0248@2|Bacteria,1TS3I@1239|Firmicutes,248EW@186801|Clostridia,42JB4@68295|Thermoanaerobacterales	186801|Clostridia	FP	Exopolyphosphatase (EC 3.6.1.11)	Ppx GppA phosphatase	-	-	3.6.1.11,3.6.1.40	ko:K01524	ko00230,map00230	-	R03409	RC00002	ko00000,ko00001,ko01000	-	-	-	Ppx-GppA
778	ACIVAZ_03800	2277	2537	2715		2509.67	220.276	3.39962	2.34297	0.0147851	1235813.JCM10003_2121	5.77e-46	168.0	COG0037@1|root,COG0037@2|Bacteria,4NEJS@976|Bacteroidetes,2FP2A@200643|Bacteroidia,4AKG5@815|Bacteroidaceae	976|Bacteroidetes	D	tRNA(Ile)-lysidine synthetase (EC 6.3.4.19)	Ligates lysine onto the cytidine present at position 34 of the AUA codon-specific tRNA(Ile) that contains the anticodon CAU, in an ATP-dependent manner. Cytidine is converted to lysidine, thus changing the amino acid specificity of the tRNA from methionine to isoleucine	tilS	-	6.3.4.19	ko:K04075	-	-	R09597	RC02633,RC02634	ko00000,ko01000,ko03016	-	-	-	ATP_bind_3,TilS_C
779	ACIVAZ_03805	1604	1483	1551		1546	60.6548	3.18921	1.78286	0.00910789	1341151.ASZU01000021_gene1214	7.95e-76	231.0	COG0634@1|root,COG0634@2|Bacteria,1V1C9@1239|Firmicutes,4HFZ2@91061|Bacilli,27BRG@186824|Thermoactinomycetaceae	91061|Bacilli	F	Hypoxanthine-guanine phosphoribosyltransferase (EC 2.4.2.8)	Phosphoribosyl transferase domain	hpt	GO:0005575,GO:0005622,GO:0005623,GO:0005737,GO:0044424,GO:0044464	2.4.2.8,6.3.4.19	ko:K00760,ko:K15780	ko00230,ko00983,ko01100,ko01110,map00230,map00983,map01100,map01110	-	R00190,R01132,R01229,R02142,R08237,R08238,R08245	RC00063,RC00122	ko00000,ko00001,ko01000,ko03016	-	-	-	Pribosyltran
780	ACIVAZ_03810	15888	15423	15850		15720.3	258.198	4.19646	2.41195	0.0926126	903814.ELI_3781	6.65e-272	766.0	COG0465@1|root,COG0465@2|Bacteria,1TPTV@1239|Firmicutes,247WQ@186801|Clostridia,25UZC@186806|Eubacteriaceae	186801|Clostridia	O	Cell division protein FtsH (EC 3.4.24.-)	Acts as a processive, ATP-dependent zinc metallopeptidase for both cytoplasmic and membrane proteins. Plays a role in the quality control of integral membrane proteins	ftsH	-	-	ko:K03798	-	M00742	-	-	ko00000,ko00002,ko01000,ko01002,ko03110	-	-	-	AAA,FtsH_ext,Peptidase_M41
781	ACIVAZ_03815	2731	2396	2419		2515.33	187.127	3.4006	2.27214	0.0148185	445971.ANASTE_01243	4.34e-68	214.0	COG0546@1|root,COG0546@2|Bacteria,1V1FQ@1239|Firmicutes,24G1U@186801|Clostridia,25WHJ@186806|Eubacteriaceae	186801|Clostridia	S	Phosphoglycolate phosphatase (EC 3.1.3.18)	Psort location Cytoplasmic, score 8.87	nt5e	-	3.1.3.18	ko:K01091	ko00630,ko01100,ko01110,ko01130,map00630,map01100,map01110,map01130	-	R01334	RC00017	ko00000,ko00001,ko01000	-	-	-	HAD_2
782	ACIVAZ_03820	1606	1213	1563		1460.67	215.561	3.16455	2.33357	0.00860517	1121289.JHVL01000044_gene1593	2.83e-31	115.0	COG5496@1|root,COG5496@2|Bacteria,1VAZJ@1239|Firmicutes,24MWR@186801|Clostridia,36KPD@31979|Clostridiaceae	186801|Clostridia	S	hypothetical protein	THIoesterase	-	-	3.1.2.29	ko:K18700	-	-	-	-	ko00000,ko01000	-	-	-	4HBT
783	ACIVAZ_03825	1450	1133	1375		1319.33	165.669	3.12035	2.21924	0.00777254	1089553.Tph_c02190	4.42e-37	129.0	COG2512@1|root,COG2512@2|Bacteria,1V848@1239|Firmicutes,24MDR@186801|Clostridia,42IR0@68295|Thermoanaerobacterales	186801|Clostridia	S	predicted protein	Transcriptional regulator	-	-	-	-	-	-	-	-	-	-	-	-	-
784	ACIVAZ_03830	4887	8966	6849		6900.67	2039.99	3.83889	3.30963	0.0406536	445971.ANASTE_01825	4.9e-31	119.0	COG4684@1|root,COG4684@2|Bacteria	2|Bacteria	S	Substrate-specific component PanT of predicted pantothenate ECF transporter	ECF transporter, substrate-specific component	panT	-	-	-	-	-	-	-	-	-	-	-	ECF_trnsprt
785	ACIVAZ_03835	8273	14962	11768		11667.7	3345.63	4.06698	3.52448	0.0687373	445971.ANASTE_01826	1.75e-114	335.0	COG1521@1|root,COG1521@2|Bacteria,1TR0X@1239|Firmicutes,248PX@186801|Clostridia,25VB2@186806|Eubacteriaceae	186801|Clostridia	H	Pantothenate kinase type III, CoaX-like (EC 2.7.1.33)	Catalyzes the phosphorylation of pantothenate (Pan), the first step in CoA biosynthesis	coaX	-	2.7.1.33	ko:K03525	ko00770,ko01100,map00770,map01100	M00120	R02971,R03018,R04391	RC00002,RC00017	ko00000,ko00001,ko00002,ko01000	-	-	-	Pan_kinase
786	ACIVAZ_03840	4504	6602	5448		5518	1050.75	3.74178	3.0215	0.032508	1304284.L21TH_2194	8.29e-110	328.0	COG0042@1|root,COG0042@2|Bacteria,1TQ2R@1239|Firmicutes,248HD@186801|Clostridia,36E02@31979|Clostridiaceae	186801|Clostridia	J	tRNA dihydrouridine synthase B (EC 1.-.-.-)	Catalyzes the synthesis of 5,6-dihydrouridine (D), a modified base found in the D-loop of most tRNAs, via the reduction of the C5-C6 double bond in target uridines	dus	-	-	ko:K05540	-	-	-	-	ko00000,ko01000,ko03016	-	-	-	Dus
787		2070	2691	2230		2330.33	322.429	3.36742	2.50843	0.0137286	931626.Awo_c09380	6.06e-27	102.0	COG0782@1|root,COG0782@2|Bacteria,1V44S@1239|Firmicutes,24HP9@186801|Clostridia,25W38@186806|Eubacteriaceae	186801|Clostridia	K	Transcription elongation factor GreA	Necessary for efficient RNA polymerase transcription elongation past template-encoded arresting sites. The arresting sites in DNA have the property of trapping a certain fraction of elongating RNA polymerases that pass through, resulting in locked ternary complexes. Cleavage of the nascent transcript by cleavage factors such as GreA or GreB allows the resumption of elongation from the new 3'termi…	greA	-	-	ko:K03624	-	-	-	-	ko00000,ko03021	-	-	-	GreA_GreB,GreA_GreB_N
788		934	968	904		935.333	32.0208	2.97097	1.50543	0.0055103							hypothetical protein
789	ACIVAZ_03850	15174	14032	14361		14522.3	587.846	4.16204	2.76926	0.0855549	931626.Awo_c09390	7.62e-252	702.0	COG1190@1|root,COG1190@2|Bacteria,1TP2P@1239|Firmicutes,247VX@186801|Clostridia,25URX@186806|Eubacteriaceae	186801|Clostridia	J	Lysyl-tRNA synthetase (class II) (EC 6.1.1.6)	Belongs to the class-II aminoacyl-tRNA synthetase family	lysS	-	6.1.1.6	ko:K04567	ko00970,map00970	M00359,M00360	R03658	RC00055,RC00523	ko00000,ko00001,ko00002,ko01000,ko01007,ko03016	-	-	-	tRNA-synt_2,tRNA_anti-codon,tRNA_bind
790	ACIVAZ_03870	1021	2393	2327		1913.67	773.776	3.28187	2.88862	0.0112739	246194.CHY_1145	9.75e-22	88.2	2DNY2@1|root,32ZR4@2|Bacteria,1VEGZ@1239|Firmicutes,24RGC@186801|Clostridia,42H2A@68295|Thermoanaerobacterales	186801|Clostridia	S	hypothetical protein	PFAM Late competence development protein ComFB	comFB	-	-	ko:K02241	-	M00429	-	-	ko00000,ko00002,ko02044	-	-	-	ComFB
791	ACIVAZ_03875	1448	3101	2826		2458.33	885.712	3.39064	2.94729	0.0144827	574087.Acear_1079	6.33e-52	170.0	COG1827@1|root,COG1827@2|Bacteria,1V6EY@1239|Firmicutes,24JF2@186801|Clostridia,3WBTY@53433|Halanaerobiales	186801|Clostridia	S	Transcriptional repressor for NAD biosynthesis in gram-positives	3H domain	niaR	-	-	ko:K07105	-	-	-	-	ko00000	-	-	-	3H,HTH_11
792	ACIVAZ_03880	15904	24784	24136		21608	4950.42	4.33461	3.69464	0.127298	903814.ELI_0382	1.36e-302	866.0	COG1615@1|root,COG1615@2|Bacteria,1TQHM@1239|Firmicutes,248PM@186801|Clostridia,25VFA@186806|Eubacteriaceae	186801|Clostridia	S	INTEGRAL MEMBRANE PROTEIN (Rhomboid family)	UPF0182 protein	-	-	-	ko:K09118	-	-	-	-	ko00000	-	-	-	UPF0182
793	ACIVAZ_03885	15494	21297	21152		19314.3	3309.3	4.28588	3.51974	0.113786	1128398.Curi_c00310	4.55e-192	546.0	COG0172@1|root,COG0172@2|Bacteria,1TP4W@1239|Firmicutes,2485M@186801|Clostridia,268DQ@186813|unclassified Clostridiales	186801|Clostridia	J	Seryl-tRNA synthetase (EC 6.1.1.11)	Catalyzes the attachment of serine to tRNA(Ser). Is also able to aminoacylate tRNA(Sec) with serine, to form the misacylated tRNA L-seryl-tRNA(Sec), which will be further converted into selenocysteinyl-tRNA(Sec)	serS	-	6.1.1.11	ko:K01875	ko00970,map00970	M00359,M00360	R03662,R08218	RC00055,RC00523	ko00000,ko00001,ko00002,ko01000,ko01007,ko03016	-	-	-	Seryl_tRNA_N,tRNA-synt_2b
794	ACIVAZ_03900	3850	7556	5758		5721.33	1853.27	3.7575	3.26794	0.0337059	1209989.TepiRe1_0328	2.91e-94	281.0	COG5012@1|root,COG5012@2|Bacteria,1U0F7@1239|Firmicutes,249BT@186801|Clostridia,42J2H@68295|Thermoanaerobacterales	186801|Clostridia	S	Methyltransferase corrinoid protein	B12 binding domain	-	-	-	-	-	-	-	-	-	-	-	-	B12-binding,B12-binding_2
795	ACIVAZ_03905	306	403	384		364.333	51.4036	2.5615	1.71099	0.00214638	545697.HMPREF0216_00814	1.39e-50	168.0	COG1268@1|root,COG1268@2|Bacteria,1VAY6@1239|Firmicutes,24HU5@186801|Clostridia,36DWS@31979|Clostridiaceae	186801|Clostridia	S	Substrate-specific component BioY of biotin ECF transporter	hmm pf02632	bioY	-	-	ko:K03523	ko02010,map02010	M00581,M00582	-	-	ko00000,ko00001,ko00002,ko02000	2.A.88.1,2.A.88.2	-	-	BioY
796	ACIVAZ_03910	5841	4640	7421		5967.33	1394.8	3.77578	3.14451	0.0351551	903814.ELI_3581	2.59e-301	827.0	COG0442@1|root,COG0442@2|Bacteria,1TRBV@1239|Firmicutes,249PY@186801|Clostridia,25VM7@186806|Eubacteriaceae	186801|Clostridia	J	Prolyl-tRNA synthetase (EC 6.1.1.15), archaeal/eukaryal type	Catalyzes the attachment of proline to tRNA(Pro) in a two-step reaction proline is first activated by ATP to form Pro- AMP and then transferred to the acceptor end of tRNA(Pro)	proS	GO:0005575,GO:0005622,GO:0005623,GO:0005737,GO:0044424,GO:0044464	6.1.1.15	ko:K01881	ko00970,map00970	M00359,M00360	R03661	RC00055,RC00523	ko00000,ko00001,ko00002,ko01000,ko01007,ko03016	-	-	-	HGTP_anticodon,ProRS-C_1,tRNA-synt_2b
797	ACIVAZ_03915	486	265	574		441.667	159.199	2.64509	2.20194	0.00260197	573061.Clocel_3476	2.68e-32	122.0	COG0626@1|root,COG0626@2|Bacteria,1TPC7@1239|Firmicutes,25E6I@186801|Clostridia,36DC8@31979|Clostridiaceae	186801|Clostridia	E	Cystathionine gamma-synthase (EC 2.5.1.48)	PFAM Cys Met metabolism	mccB	-	2.5.1.48,4.4.1.8	ko:K01739,ko:K01760	ko00270,ko00450,ko00920,ko01100,ko01110,ko01130,ko01230,map00270,map00450,map00920,map01100,map01110,map01130,map01230	M00017	R00782,R00999,R01286,R01288,R02408,R02508,R03217,R03260,R04941,R04944,R04945,R04946	RC00020,RC00056,RC00069,RC00382,RC00420,RC00488,RC00710,RC01245,RC02303,RC02848,RC02866	ko00000,ko00001,ko00002,ko01000	-	-	-	Cys_Met_Meta_PP
798	ACIVAZ_03920	7910	1574	11349		6944.33	4958.53	3.84163	3.69535	0.0409109	1121335.Clst_1891	1.28e-144	419.0	COG0626@1|root,COG0626@2|Bacteria,1TPC7@1239|Firmicutes,25E6I@186801|Clostridia,3WI37@541000|Ruminococcaceae	186801|Clostridia	E	Cystathionine gamma-synthase (EC 2.5.1.48)	PFAM Cys Met metabolism	mccB	-	2.5.1.48,4.4.1.8	ko:K01739,ko:K01760	ko00270,ko00450,ko00920,ko01100,ko01110,ko01130,ko01230,map00270,map00450,map00920,map01100,map01110,map01130,map01230	M00017	R00782,R00999,R01286,R01288,R02408,R02508,R03217,R03260,R04941,R04944,R04945,R04946	RC00020,RC00056,RC00069,RC00382,RC00420,RC00488,RC00710,RC01245,RC02303,RC02848,RC02866	ko00000,ko00001,ko00002,ko01000	-	-	-	Cys_Met_Meta_PP
799		258	221	347		275.333	64.7637	2.43986	1.81133	0.00162206							Phage integrase
800	ACIVAZ_03935	32	24	40		32	8	1.50515	0.90309	0.00018852	1094508.Tsac_0831	1.8e-13	69.7	COG2856@1|root,COG2856@2|Bacteria,1VQ6R@1239|Firmicutes,24W0M@186801|Clostridia,42IU0@68295|Thermoanaerobacterales	186801|Clostridia	E	hypothetical protein	Pfam:DUF955	-	-	-	-	-	-	-	-	-	-	-	-	Peptidase_M78
801		2462	2501	3552		2838.33	618.361	3.45306	2.79124	0.0167214	1410668.JNKC01000004_gene212	0.0	1182.0	COG4096@1|root,COG4096@2|Bacteria,1UI7V@1239|Firmicutes,25ED3@186801|Clostridia,36UKU@31979|Clostridiaceae	186801|Clostridia	L	Type I restriction-modification system, restriction subunit R (EC 3.1.21.3)	Type III restriction protein res subunit	hsdR	-	3.1.21.3	ko:K01153	-	-	-	-	ko00000,ko01000,ko02048	-	-	-	DUF4145,EcoEI_R_C,HSDR_N,HSDR_N_2,Helicase_C,ResIII
802		139	161	219		173	41.328	2.23805	1.61624	0.00101919	94624.Bpetpseudo_13	8.16e-21	86.3	COG4096@1|root,COG4096@2|Bacteria,1QTS7@1224|Proteobacteria,2VJSS@28216|Betaproteobacteria	28216|Betaproteobacteria	L	Type I restriction-modification system, restriction subunit R (EC 3.1.21.3)	type III restriction protein res subunit	hsdR	-	3.1.21.3	ko:K01153	-	-	-	-	ko00000,ko01000,ko02048	-	-	-	EcoEI_R_C,HSDR_N,HSDR_N_2,Helicase_C,ResIII
803	ACIVAZ_03945	2821	3278	4453		3517.33	841.912	3.54621	2.92527	0.0207215	1410668.JNKC01000004_gene211	0.0	908.0	COG0286@1|root,COG0286@2|Bacteria,1TPGZ@1239|Firmicutes,247RY@186801|Clostridia,36DVJ@31979|Clostridiaceae	186801|Clostridia	V	Type I restriction-modification system, DNA-methyltransferase subunit M (EC 2.1.1.72)	type I restriction-modification system	hsdM	-	2.1.1.72	ko:K03427	-	-	-	-	ko00000,ko01000,ko02048	-	-	-	HsdM_N,Methylase_S,N6_Mtase
804		22	28	37		29	7.54983	1.4624	0.877937	0.000170847							Type I restriction-modification system, specificity subunit S (EC 3.1.21.3)
805	ACIVAZ_03955	1452	963	1592		1335.67	330.243	3.1257	2.51883	0.00786876	1449050.JNLE01000003_gene117	4.79e-128	382.0	COG0732@1|root,COG0732@2|Bacteria,1TT1D@1239|Firmicutes,24A13@186801|Clostridia,36G7Z@31979|Clostridiaceae	186801|Clostridia	V	Type I restriction-modification system, specificity subunit S (EC 3.1.21.3)	PFAM restriction modification system DNA specificity domain	-	-	3.1.21.3	ko:K01154	-	-	-	-	ko00000,ko01000,ko02048	-	-	-	Methylase_S
806		88	72	79		79.6667	8.02081	1.90128	0.904218	0.000469337							Type I restriction-modification system, specificity subunit S (EC 3.1.21.3)
807	ACIVAZ_03965	336	276	449		353.667	87.8427	2.54859	1.94371	0.00208354	862517.HMPREF9225_0211	2.34e-115	353.0	COG3344@1|root,COG3344@2|Bacteria	2|Bacteria	L	hypothetical protein	reverse transcriptase	-	-	-	-	-	-	-	-	-	-	-	-	RVT_1
808	ACIVAZ_03970	630	584	715		643	66.4605	2.80821	1.82256	0.00378808	862517.HMPREF9225_0211	3.62e-83	270.0	COG3344@1|root,COG3344@2|Bacteria	2|Bacteria	L	hypothetical protein	reverse transcriptase	-	-	-	-	-	-	-	-	-	-	-	-	RVT_1
809	ACIVAZ_03975	2042	1734	2220		1998.67	245.881	3.30074	2.39072	0.0117747	1139996.OMQ_01163	2.76e-162	468.0	COG3183@1|root,COG3440@1|root,COG3183@2|Bacteria,COG3440@2|Bacteria,1V6W0@1239|Firmicutes,4HJKE@91061|Bacilli	91061|Bacilli	V	hypothetical protein	An automated process has identified a potential problem with this gene model	-	-	-	-	-	-	-	-	-	-	-	-	DUF3578,DUF3883
810	ACIVAZ_03980	122821	141758	204953		156511	43007.5	5.19454	4.63354	0.922046	86416.Clopa_0468	4.43e-132	388.0	COG3547@1|root,COG3547@2|Bacteria,1TRSB@1239|Firmicutes,249AC@186801|Clostridia,36GX8@31979|Clostridiaceae	186801|Clostridia	L	Mobile element protein	PFAM transposase IS116 IS110 IS902 family	-	-	-	-	-	-	-	-	-	-	-	-	DEDD_Tnp_IS110,Transposase_20
811	ACIVAZ_03985	14636	15343	16560		15513	973.2	4.1907	2.9882	0.0913912	86416.Clopa_0468	5.21e-63	206.0	COG3547@1|root,COG3547@2|Bacteria,1TRSB@1239|Firmicutes,249AC@186801|Clostridia,36GX8@31979|Clostridiaceae	186801|Clostridia	L	Mobile element protein	PFAM transposase IS116 IS110 IS902 family	-	-	-	-	-	-	-	-	-	-	-	-	DEDD_Tnp_IS110,Transposase_20
812		520	547	957		674.667	244.88	2.82909	2.38895	0.00397464							hypothetical protein
813		103	58	155		105.333	48.5421	2.02257	1.68612	0.000620546							hypothetical protein
814		297	268	461		342	104.072	2.53403	2.01733	0.00201481							hypothetical protein
815	ACIVAZ_04000	144	86	160		130	38.9358	2.11394	1.59035	0.000765864	1121342.AUCO01000012_gene1729	1.29e-24	93.6	COG4249@1|root,COG4249@2|Bacteria,1VPQ5@1239|Firmicutes,24TS2@186801|Clostridia,36N4D@31979|Clostridiaceae	186801|Clostridia	S	Phage protein	KTSC domain	-	-	-	-	-	-	-	-	-	-	-	-	KTSC
816		61	50	57		56	5.56776	1.74819	0.745681	0.000329911							hypothetical protein
817	ACIVAZ_04010	202	222	299		241	51.2152	2.38202	1.7094	0.00141979	386043.lwe2415	1.79e-30	111.0	COG4269@1|root,COG4269@2|Bacteria,1VA3P@1239|Firmicutes,4HKWF@91061|Bacilli,26KRP@186820|Listeriaceae	91061|Bacilli	S	hypothetical protein	membrane	-	-	-	-	-	-	-	-	-	-	-	-	DUF898
818		64	67	94		75	16.5227	1.87506	1.21808	0.000441845							hypothetical protein
819	ACIVAZ_04025	625	556	923		701.333	195.044	2.84592	2.29013	0.00413174	1121468.AUBR01000044_gene1817	5.83e-46	178.0	COG3437@1|root,COG3437@2|Bacteria	2|Bacteria	T	response regulator	response regulator, receiver	M1-580	-	-	-	-	-	-	-	-	-	-	-	GGDEF,HD,HD_5
820	ACIVAZ_04030	39542	68811	67428		58593.7	16513.7	4.76785	4.21784	0.345191	1123489.AUAN01000009_gene226	4.57e-189	532.0	COG1063@1|root,COG1063@2|Bacteria,1TPIW@1239|Firmicutes,4H3GV@909932|Negativicutes	909932|Negativicutes	C	Threonine dehydrogenase and related Zn-dependent dehydrogenases	alcohol dehydrogenase	-	-	-	-	-	-	-	-	-	-	-	-	ADH_N,ADH_zinc_N
821		123	89	167		126.333	39.1067	2.10152	1.59225	0.000744263							hypothetical protein
822	ACIVAZ_04040	1365	917	1306		1196	243.415	3.07773	2.38635	0.00704595	350688.Clos_0186	2.35e-29	126.0	COG0840@1|root,COG0840@2|Bacteria,1TP5A@1239|Firmicutes,247S3@186801|Clostridia,36QEF@31979|Clostridiaceae	186801|Clostridia	NT	Methyl-accepting chemotaxis protein	Type IV pili methyl-accepting chemotaxis transducer N-term	-	-	-	ko:K03406	ko02020,ko02030,map02020,map02030	-	-	-	ko00000,ko00001,ko02035	-	-	-	MCPsignal,PilJ,dCache_1,sCache_3_3
823		195	161	210		188.667	25.1064	2.2757	1.39979	0.00111149							Methyl-accepting chemotaxis protein
824	ACIVAZ_04050	897	1226	1284		1135.67	208.716	3.05525	2.31956	0.00669051	293826.Amet_2182	2.46e-82	254.0	COG2126@1|root,COG2126@2|Bacteria,1UJBV@1239|Firmicutes,25F16@186801|Clostridia	186801|Clostridia	J	Potassium voltage-gated channel subfamily KQT; possible potassium channel, VIC family	Ion transport protein	-	-	-	ko:K10716	-	-	-	-	ko00000,ko02000	1.A.1.1,1.A.1.13,1.A.1.17,1.A.1.24,1.A.1.25,1.A.1.6	-	-	Ion_trans
825		180	266	285		243.667	55.9494	2.3868	1.7478	0.0014355							hypothetical protein
826	ACIVAZ_04060	802	990	1223		1005	210.9	3.00217	2.32408	0.00592072	203119.Cthe_0968	2.72e-102	325.0	COG0210@1|root,COG0210@2|Bacteria,1TPVG@1239|Firmicutes,2484I@186801|Clostridia,3WGMT@541000|Ruminococcaceae	186801|Clostridia	L	putative ATP-dependent DNA helicase YjcD	helicase	-	-	3.6.4.12	ko:K03657	ko03420,ko03430,map03420,map03430	-	-	-	ko00000,ko00001,ko01000,ko03400	-	-	-	UvrD-helicase,UvrD_C
827	ACIVAZ_04065	296	242	257		265	27.8747	2.42325	1.44521	0.00156118	997350.HMPREF9129_1126	9.56e-17	79.0	COG0210@1|root,COG0210@2|Bacteria,1TPVG@1239|Firmicutes,2484I@186801|Clostridia,22GV3@1570339|Peptoniphilaceae	186801|Clostridia	L	ATP-dependent DNA helicase UvrD/PcrA	DNA helicase	-	-	3.6.4.12	ko:K03657	ko03420,ko03430,map03420,map03430	-	-	-	ko00000,ko00001,ko01000,ko03400	-	-	-	UvrD-helicase,UvrD_C
828	ACIVAZ_04070	450	522	575		515.667	62.7402	2.71237	1.79755	0.00303793	445971.ANASTE_01400	9.63e-58	185.0	COG0662@1|root,COG0662@2|Bacteria,1UKG0@1239|Firmicutes	1239|Firmicutes	G	hypothetical protein	Cupin domain	-	-	-	-	-	-	-	-	-	-	-	-	Cupin_2
829	ACIVAZ_04075	284	337	360		327	38.9744	2.51455	1.59078	0.00192644	457570.Nther_2046	7.1e-175	499.0	COG0517@1|root,COG4175@1|root,COG0517@2|Bacteria,COG4175@2|Bacteria,1UHNE@1239|Firmicutes,25EJ1@186801|Clostridia	186801|Clostridia	E	Glycine betaine ABC transport system, ATP-binding protein OpuAA (EC 3.6.3.32)	TIGRFAM Glycine betaine L-proline	proV	-	3.6.3.32	ko:K02000	ko02010,map02010	M00208	-	-	ko00000,ko00001,ko00002,ko01000,ko02000	3.A.1.12	-	-	ABC_tran,CBS
830	ACIVAZ_04080	244	294	314		284	36.0555	2.45332	1.55697	0.00167312	457570.Nther_2047	9.43e-91	275.0	COG4176@1|root,COG4176@2|Bacteria,1UHRI@1239|Firmicutes,25EJ0@186801|Clostridia	186801|Clostridia	P	L-proline glycine betaine ABC transport system permease protein ProW (TC 3.A.1.12.1)	PFAM binding-protein-dependent transport systems inner membrane component	-	-	-	ko:K02001	ko02010,map02010	M00208	-	-	ko00000,ko00001,ko00002,ko02000	3.A.1.12	-	-	BPD_transp_1
831	ACIVAZ_04085	179	174	269		207.333	53.4634	2.31667	1.72806	0.00122146	555088.DealDRAFT_2534	5.92e-160	458.0	COG2113@1|root,COG2113@2|Bacteria,1USPF@1239|Firmicutes,25AQG@186801|Clostridia,42K9V@68298|Syntrophomonadaceae	186801|Clostridia	E	L-proline glycine betaine ABC transport system permease protein ProW (TC 3.A.1.12.1)	Substrate binding domain of ABC-type glycine betaine transport system	-	-	-	ko:K02002	ko02010,map02010	M00208	-	-	ko00000,ko00001,ko00002,ko02000	3.A.1.12	-	-	OpuAC
832	ACIVAZ_04090	65	56	69		63.3333	6.65833	1.80163	0.823365	0.000373113	1196324.A374_16223	1.97e-55	180.0	COG1510@1|root,COG1510@2|Bacteria,1V3E5@1239|Firmicutes,4HG79@91061|Bacilli	91061|Bacilli	K	FIG009707: Betaine operon transcriptional regulator	Belongs to the GbsR family	-	-	-	ko:K22109	-	-	-	-	ko00000,ko03000	-	-	-	-
833	ACIVAZ_04095	516	377	489		460.667	73.7044	2.66339	1.86749	0.00271391	1121929.KB898667_gene3612	4.23e-278	769.0	COG1012@1|root,COG1012@2|Bacteria,1TP4S@1239|Firmicutes,4H9MF@91061|Bacilli,471C1@74385|Gracilibacillus	91061|Bacilli	C	Betaine aldehyde dehydrogenase (EC 1.2.1.8)	Aldehyde dehydrogenase family	betB	-	1.2.1.8	ko:K00130	ko00260,ko01100,map00260,map01100	M00555	R02565,R02566	RC00080	ko00000,ko00001,ko00002,ko01000	-	-	-	Aldedh
834	ACIVAZ_04100	552	398	681		543.667	141.684	2.73533	2.15132	0.00320288	1462526.BN990_04024	2.88e-226	630.0	COG1454@1|root,COG1454@2|Bacteria,1TPB4@1239|Firmicutes,4HAPA@91061|Bacilli,4C6A0@84406|Virgibacillus	91061|Bacilli	C	Alcohol dehydrogenase (EC 1.1.1.1)	Iron-containing alcohol dehydrogenase	gbsB	GO:0003674,GO:0003824,GO:0004022,GO:0005575,GO:0005622,GO:0005623,GO:0005737,GO:0005829,GO:0008150,GO:0008152,GO:0016491,GO:0016614,GO:0016616,GO:0044424,GO:0044444,GO:0044464,GO:0055114	1.1.1.1	ko:K11440	ko00260,ko01100,map00260,map01100	M00555	R08557,R08558	RC00087	ko00000,ko00001,ko00002,ko01000	-	-	-	Fe-ADH
835		516	840	580		645.333	171.596	2.80978	2.23451	0.00380183							Foldase protein PrsA precursor (EC 5.2.1.8)
836	ACIVAZ_04110	76	118	93		95.6667	21.1266	1.98076	1.32483	0.000563598	768706.Desor_3842	5.65e-75	229.0	COG1695@1|root,COG1695@2|Bacteria,1V5J2@1239|Firmicutes,25B7S@186801|Clostridia	186801|Clostridia	K	Negative regulator of phenolic acid metabolism PadR	PFAM Transcriptional regulator	-	-	-	-	-	-	-	-	-	-	-	-	PadR,Vir_act_alpha_C
837	ACIVAZ_04115	2370	2475	2649		2498	140.915	3.39759	2.14896	0.0147164	1151292.QEW_3732	1.87e-231	663.0	COG0446@1|root,COG1902@1|root,COG0446@2|Bacteria,COG1902@2|Bacteria,1TPM6@1239|Firmicutes,247V1@186801|Clostridia	186801|Clostridia	C	2,4-dienoyl-CoA reductase [NADPH] (EC 1.3.1.34)	NADH flavin oxidoreductase NADH oxidase	-	-	-	-	-	-	-	-	-	-	-	-	Oxidored_FMN,Pyr_redox_2
838		1325	939	1383		1215.67	241.349	3.08481	2.38265	0.00716181							redox family protein
839		219	197	189		201.667	15.5349	2.30463	1.19131	0.00118807							hypothetical protein
840	ACIVAZ_04130	1754	1604	2190		1849.33	304.41	3.26702	2.48346	0.0108949	1121403.AUCV01000016_gene4417	5.91e-42	167.0	COG2206@1|root,COG3829@1|root,COG4564@1|root,COG2206@2|Bacteria,COG3829@2|Bacteria,COG4564@2|Bacteria,1RAQS@1224|Proteobacteria,42QQI@68525|delta/epsilon subdivisions,2X706@28221|Deltaproteobacteria,2MN7K@213118|Desulfobacterales	28221|Deltaproteobacteria	T	Methyl-accepting chemotaxis protein	Cache_2	-	-	-	-	-	-	-	-	-	-	-	-	GAF_2,HD,HD_5,PAS,PAS_4,PAS_9,Response_reg,sCache_2
841		33	21	24		26	6.245	1.41497	0.795532	0.000153173							hypothetical protein
842	ACIVAZ_04140	105	115	126		115.333	10.504	2.06195	1.02135	0.000679459	931626.Awo_c14950	1.23e-63	204.0	COG0407@1|root,COG0407@2|Bacteria,1TRJG@1239|Firmicutes,24Y3M@186801|Clostridia,25YF8@186806|Eubacteriaceae	1239|Firmicutes	H	Uroporphyrinogen-III decarboxylase	Uroporphyrinogen decarboxylase (URO-D)	-	-	-	-	-	-	-	-	-	-	-	-	URO-D
843	ACIVAZ_04145	176	179	324		226.333	84.5951	2.35475	1.92735	0.00133339	931626.Awo_c14950	3.01e-145	418.0	COG0407@1|root,COG0407@2|Bacteria,1TRJG@1239|Firmicutes,24Y3M@186801|Clostridia,25YF8@186806|Eubacteriaceae	1239|Firmicutes	H	Uroporphyrinogen-III decarboxylase	Uroporphyrinogen decarboxylase (URO-D)	-	-	-	-	-	-	-	-	-	-	-	-	URO-D
844		38	56	90		61.3333	26.4071	1.7877	1.42172	0.000361331							hypothetical protein
845	ACIVAZ_04155	260	220	350		276.667	66.5833	2.44196	1.82337	0.00162992	931626.Awo_c14940	3.59e-106	319.0	COG1180@1|root,COG1180@2|Bacteria,1TPK2@1239|Firmicutes,24871@186801|Clostridia,25W5G@186806|Eubacteriaceae	186801|Clostridia	C	Pyruvate formate-lyase activating enzyme (EC 1.97.1.4)	glycyl-radical enzyme activating protein family	-	-	1.97.1.4	ko:K04069	-	-	R04710	-	ko00000,ko01000	-	-	-	Fer4_12,Fer4_6,Radical_SAM
846	ACIVAZ_04160	1186	1065	1441		1230.67	191.938	3.09014	2.28316	0.00725018	931626.Awo_c14960	0.0	1304.0	COG1882@1|root,COG1882@2|Bacteria,1TPTF@1239|Firmicutes,247YY@186801|Clostridia,25USQ@186806|Eubacteriaceae	186801|Clostridia	C	Pyruvate formate-lyase (EC 2.3.1.54)	Pyruvate formate lyase-like	-	-	2.3.1.54,4.3.99.4	ko:K00656,ko:K20038	ko00620,ko00640,ko00650,ko01100,ko01120,map00620,map00640,map00650,map01100,map01120	-	R00212,R06987	RC00004,RC01181,RC02742,RC02833	ko00000,ko00001,ko01000	-	-	-	Gly_radical,PFL-like
847	ACIVAZ_04165	529	783	802		704.667	152.428	2.84798	2.18307	0.00415138	931626.Awo_c14970	7.66e-102	308.0	COG0662@1|root,COG2207@1|root,COG0662@2|Bacteria,COG2207@2|Bacteria	2|Bacteria	K	Transcriptional regulator, AraC family	Transcriptional regulator	-	-	-	-	-	-	-	-	-	-	-	-	AraC_binding,Cupin_2,HTH_18
848		466	466	510		480.667	25.4034	2.68184	1.40489	0.00283173							hypothetical protein
849	ACIVAZ_04175	876	876	1223		991.667	200.341	2.99637	2.30177	0.00584217	931626.Awo_c14920	1.89e-48	176.0	COG1882@1|root,COG1882@2|Bacteria,1TPTF@1239|Firmicutes,247YY@186801|Clostridia,25USQ@186806|Eubacteriaceae	186801|Clostridia	C	Pyruvate formate-lyase (EC 2.3.1.54)	Pyruvate formate lyase-like	-	-	2.3.1.54,4.3.99.4	ko:K00656,ko:K20038	ko00620,ko00640,ko00650,ko01100,ko01120,map00620,map00640,map00650,map01100,map01120	-	R00212,R06987	RC00004,RC01181,RC02742,RC02833	ko00000,ko00001,ko01000	-	-	-	Gly_radical,PFL-like
850	ACIVAZ_04180	2007	1892	2386		2095	258.49	3.32118	2.41244	0.0123422	931626.Awo_c14920	1.55e-182	539.0	COG1882@1|root,COG1882@2|Bacteria,1TPTF@1239|Firmicutes,247YY@186801|Clostridia,25USQ@186806|Eubacteriaceae	186801|Clostridia	C	Pyruvate formate-lyase (EC 2.3.1.54)	Pyruvate formate lyase-like	-	-	2.3.1.54,4.3.99.4	ko:K00656,ko:K20038	ko00620,ko00640,ko00650,ko01100,ko01120,map00620,map00640,map00650,map01100,map01120	-	R00212,R06987	RC00004,RC01181,RC02742,RC02833	ko00000,ko00001,ko01000	-	-	-	Gly_radical,PFL-like
851	ACIVAZ_04185	765	770	1076		870.333	178.13	2.93969	2.25074	0.00512736	931626.Awo_c14910	8.76e-119	351.0	COG1180@1|root,COG1180@2|Bacteria,1TPK2@1239|Firmicutes,24871@186801|Clostridia,25W5G@186806|Eubacteriaceae	186801|Clostridia	C	Pyruvate formate-lyase activating enzyme (EC 1.97.1.4)	glycyl-radical enzyme activating protein family	-	-	1.97.1.4	ko:K04069	-	-	R04710	-	ko00000,ko01000	-	-	-	Fer4_12,Fer4_6,Radical_SAM
852		4	4	5		4.33333	0.57735	0.636822	-0.238561	2.55288e-05							hypothetical protein
853		133	86	217		145.333	66.3652	2.16237	1.82194	0.000856197							hypothetical protein
854	ACIVAZ_04195	6907	6135	7961		7001	916.622	3.84516	2.96219	0.0412447	1408422.JHYF01000006_gene1198	4.81e-113	346.0	COG3572@1|root,COG3572@2|Bacteria,1U9WJ@1239|Firmicutes,249F7@186801|Clostridia,36HSZ@31979|Clostridiaceae	186801|Clostridia	H	Glutamate--cysteine ligase, GCS2	Glutamate-cysteine ligase family 2(GCS2)	-	-	6.3.2.2	ko:K01919	ko00270,ko00480,ko01100,map00270,map00480,map01100	M00118	R00894,R10993	RC00064,RC00090	ko00000,ko00001,ko00002,ko01000	-	-	-	GCS2
855	ACIVAZ_04200	5782	4890	6414		5695.33	765.687	3.75552	2.88405	0.0335527	931626.Awo_c26210	2.49e-98	300.0	COG0337@1|root,COG0337@2|Bacteria,1TPKZ@1239|Firmicutes,248H4@186801|Clostridia,25VI1@186806|Eubacteriaceae	186801|Clostridia	E	3-dehydroquinate synthase (EC 4.2.3.4)	Catalyzes the conversion of 3-deoxy-D-arabino- heptulosonate 7-phosphate (DAHP) to dehydroquinate (DHQ)	aroB	-	4.2.3.4	ko:K01735	ko00400,ko01100,ko01110,ko01130,ko01230,map00400,map01100,map01110,map01130,map01230	M00022	R03083	RC00847	ko00000,ko00001,ko00002,ko01000	-	-	-	DHQ_synthase
856		986	1005	1061		1017.33	38.9915	3.00746	1.59097	0.00599338	903814.ELI_0718	1.12e-10	63.2	COG0337@1|root,COG0337@2|Bacteria,1TPKZ@1239|Firmicutes,248H4@186801|Clostridia,25VI1@186806|Eubacteriaceae	186801|Clostridia	E	3-dehydroquinate synthase (EC 4.2.3.4) # AroB	Catalyzes the conversion of 3-deoxy-D-arabino- heptulosonate 7-phosphate (DAHP) to dehydroquinate (DHQ)	aroB	-	4.2.3.4	ko:K01735	ko00400,ko01100,ko01110,ko01130,ko01230,map00400,map01100,map01110,map01130,map01230	M00022	R03083	RC00847	ko00000,ko00001,ko00002,ko01000	-	-	-	DHQ_synthase
857	ACIVAZ_04205	8896	7437	8972		8435	865.128	3.92609	2.93708	0.0496928	1487921.DP68_18245	8.57e-168	484.0	COG0128@1|root,COG0128@2|Bacteria,1TPIH@1239|Firmicutes,2488G@186801|Clostridia,36E1H@31979|Clostridiaceae	186801|Clostridia	E	5-Enolpyruvylshikimate-3-phosphate synthase (EC 2.5.1.19)	Catalyzes the transfer of the enolpyruvyl moiety of phosphoenolpyruvate (PEP) to the 5-hydroxyl of shikimate-3- phosphate (S3P) to produce enolpyruvyl shikimate-3-phosphate and inorganic phosphate	aroA	-	2.5.1.19	ko:K00800	ko00400,ko01100,ko01110,ko01130,ko01230,map00400,map01100,map01110,map01130,map01230	M00022	R03460	RC00350	ko00000,ko00001,ko00002,ko01000	-	-	-	EPSP_synthase
858	ACIVAZ_04210	10907	12559	13939		12468.3	1518.03	4.09581	3.18128	0.0734542	1499684.CCNP01000023_gene3441	1.73e-138	405.0	COG0082@1|root,COG0082@2|Bacteria,1TQ40@1239|Firmicutes,24998@186801|Clostridia,36E36@31979|Clostridiaceae	186801|Clostridia	E	Chorismate synthase (EC 4.2.3.5)	Catalyzes the anti-1,4-elimination of the C-3 phosphate and the C-6 proR hydrogen from 5-enolpyruvylshikimate-3-phosphate (EPSP) to yield chorismate, which is the branch point compound that serves as the starting substrate for the three terminal pathways of aromatic amino acid biosynthesis. This reaction introduces a second double bond into the aromatic ring system	aroC	-	4.2.3.5	ko:K01736	ko00400,ko01100,ko01110,ko01130,ko01230,map00400,map01100,map01110,map01130,map01230	M00022	R01714	RC00586	ko00000,ko00001,ko00002,ko01000	-	-	-	Chorismate_synt
859	ACIVAZ_04215	2226	2546	2690		2487.33	237.498	3.39573	2.37566	0.0146535	1321779.HMPREF1984_00725	3.48e-10	62.4	COG0077@1|root,COG1605@1|root,COG0077@2|Bacteria,COG1605@2|Bacteria,37A05@32066|Fusobacteria	32066|Fusobacteria	E	Chorismate mutase I (EC 5.4.99.5) # AroHI	Psort location Cytoplasmic, score 9.97	-	-	4.2.1.51,5.4.99.5	ko:K14170	ko00400,ko01100,ko01110,ko01130,ko01230,map00400,map01100,map01110,map01130,map01230	M00024,M00025	R00691,R01373,R01715	RC00360,RC03116	ko00000,ko00001,ko00002,ko01000	-	-	-	CM_2,PDT
860		2665	3110	3019		2931.33	235.096	3.46707	2.37125	0.0172693							hypothetical protein
861	ACIVAZ_04225	91228	102512	90656		94798.7	6686.06	4.9768	3.82517	0.558484	903814.ELI_0723	0.0	1639.0	COG1038@1|root,COG1038@2|Bacteria,1UHP9@1239|Firmicutes,25E5B@186801|Clostridia,25ZK1@186806|Eubacteriaceae	186801|Clostridia	C	Pyruvate carboxylase (EC 6.4.1.1)	Catalyzes a 2-step reaction, involving the ATP-dependent carboxylation of the covalently attached biotin in the first step and the transfer of the carboxyl group to pyruvate in the second	pyc	-	6.4.1.1	ko:K01958	ko00020,ko00620,ko00720,ko01100,ko01120,ko01200,ko01230,map00020,map00620,map00720,map01100,map01120,map01200,map01230	M00173	R00344	RC00040,RC00367	ko00000,ko00001,ko00002,ko01000	-	-	iHN637.CLJU_RS18410	Biotin_carb_C,Biotin_carb_N,Biotin_lipoyl,CPSase_L_D2,HMGL-like,PYC_OADA
862		1103	1610	1521		1411.33	270.707	3.14963	2.4325	0.00831454							Predicted signal transduction protein
863	ACIVAZ_04235	5636	9419	9495		8183.33	2206.38	3.91293	3.34368	0.0482102	926561.KB900618_gene53	5.32e-101	313.0	COG3434@1|root,COG3434@2|Bacteria,1TPWC@1239|Firmicutes,248M1@186801|Clostridia,3WBA9@53433|Halanaerobiales	186801|Clostridia	T	Predicted signal transduction protein	HDOD domain	-	-	-	-	-	-	-	-	-	-	-	-	EAL,HDOD
864	ACIVAZ_04240	3345	5480	5985		4936.67	1401.36	3.69343	3.14655	0.0290832	293826.Amet_4313	2.94e-88	271.0	COG1624@1|root,COG1624@2|Bacteria,1TPRW@1239|Firmicutes,249K8@186801|Clostridia,36DSC@31979|Clostridiaceae	186801|Clostridia	S	Diadenylate cyclase spyDAC; Bacterial checkpoint controller DisA with nucleotide-binding domain	Catalyzes the condensation of 2 ATP molecules into cyclic di-AMP (c-di-AMP), a second messenger used to regulate differing processes in different bacteria	dacA	-	2.7.7.85	ko:K18672	-	-	-	-	ko00000,ko01000	-	-	-	DisA_N
865		8522	8891	10221		9211.33	893.65	3.96432	2.95117	0.0542664							Uncharacterized secreted protein associated with spyDAC
866	ACIVAZ_04250	3340	3575	3195		3370	191.768	3.52763	2.28278	0.0198536	1408422.JHYF01000010_gene3263	4.46e-183	537.0	COG0840@1|root,COG0840@2|Bacteria,1TSP5@1239|Firmicutes,24AUD@186801|Clostridia,36EC7@31979|Clostridiaceae	186801|Clostridia	NT	Methyl-accepting chemotaxis protein	chemotaxis protein	-	-	-	ko:K03406	ko02020,ko02030,map02020,map02030	-	-	-	ko00000,ko00001,ko02035	-	-	-	HNOB,MCPsignal
867		2617	5588	5570		4591.67	1710.14	3.66197	3.23303	0.0270507							Putative O-antigen ligase WaaL
868	ACIVAZ_04260	64	111	75		83.3333	24.5832	1.92082	1.39064	0.000490939	1196031.ALEG01000036_gene3950	2.96e-15	72.8	2B66C@1|root,31Z3H@2|Bacteria,1V6U0@1239|Firmicutes,4HJU5@91061|Bacilli,1ZG5C@1386|Bacillus	91061|Bacilli	-	BH2017 unknown	-	-	-	-	-	-	-	-	-	-	-	-	-	Peptidase_C92
869	ACIVAZ_04265	257	387	283		309	68.7895	2.48996	1.83752	0.0018204	865861.AZSU01000002_gene3097	1.21e-29	113.0	2B66C@1|root,31Z3H@2|Bacteria,1V6U0@1239|Firmicutes,24ICU@186801|Clostridia,36J7Y@31979|Clostridiaceae	186801|Clostridia	S	hypothetical protein	Psort location Cytoplasmic, score 8.87	-	-	-	-	-	-	-	-	-	-	-	-	-
870	ACIVAZ_04270	10773	10328	14648		11916.3	2376.13	4.07614	3.37587	0.0702023	1105031.HMPREF1141_1735	2.8e-101	304.0	COG1741@1|root,COG1741@2|Bacteria,1TQDV@1239|Firmicutes,2497R@186801|Clostridia,36G31@31979|Clostridiaceae	186801|Clostridia	S	Pirin, N-terminal:Pirin, C-terminal	Belongs to the pirin family	-	-	-	ko:K06911	-	-	-	-	ko00000	-	-	-	Pirin,Pirin_C
871	ACIVAZ_04275	3940	3197	4347		3828	583.123	3.58297	2.76576	0.0225518	1410668.JNKC01000001_gene1959	1.84e-53	179.0	COG1683@1|root,COG1683@2|Bacteria,1UYEA@1239|Firmicutes,24AZT@186801|Clostridia,36N79@31979|Clostridiaceae	186801|Clostridia	S	hypothetical protein	Protein of unknown function (DUF523)	-	-	-	-	-	-	-	-	-	-	-	-	DUF523
872	ACIVAZ_04280	2318	1844	2865		2342.33	510.935	3.36965	2.70837	0.0137993	1286171.EAL2_c16820	2.6e-21	92.0	COG1683@1|root,COG1683@2|Bacteria,1UYEA@1239|Firmicutes,24AZT@186801|Clostridia	186801|Clostridia	S	hypothetical protein	Protein of unknown function (DUF523)	-	-	-	-	-	-	-	-	-	-	-	-	DUF523
873	ACIVAZ_04285	4608	3686	5995		4763	1162.28	3.67788	3.06531	0.0280601	1410668.JNKC01000001_gene1959	2.14e-17	82.4	COG1683@1|root,COG1683@2|Bacteria,1UYEA@1239|Firmicutes,24AZT@186801|Clostridia,36N79@31979|Clostridiaceae	186801|Clostridia	S	hypothetical protein	Protein of unknown function (DUF523)	-	-	-	-	-	-	-	-	-	-	-	-	DUF523
874	ACIVAZ_04290	8470	7024	9075		8189.67	1053.85	3.91327	3.02278	0.0482475	1293054.HSACCH_01482	4.77e-43	143.0	COG3370@1|root,COG3370@2|Bacteria,1VID6@1239|Firmicutes,24SFE@186801|Clostridia	186801|Clostridia	O	FIG00604987: hypothetical protein	peroxiredoxin activity	-	-	-	-	-	-	-	-	-	-	-	-	DrsE
875		217	321	193		243.667	68.0392	2.3868	1.83276	0.0014355							hypothetical protein
876	ACIVAZ_04305	7001	7427	8329		7585.67	678.069	3.87999	2.83127	0.0446892	1121324.CLIT_20c00460	2.15e-83	261.0	COG0803@1|root,COG0803@2|Bacteria,1TPG7@1239|Firmicutes,249VZ@186801|Clostridia,25R39@186804|Peptostreptococcaceae	186801|Clostridia	P	Zinc ABC transporter, periplasmic-binding protein ZnuA	Belongs to the bacterial solute-binding protein 9 family	adcA	-	-	ko:K09815,ko:K09818	ko02010,map02010	M00242,M00243	-	-	ko00000,ko00001,ko00002,ko02000	3.A.1.15,3.A.1.15.3,3.A.1.15.5	-	-	ZnuA
877	ACIVAZ_04310	1268	1655	1610		1511	211.644	3.17926	2.32561	0.0089017	1304284.L21TH_0422	1.34e-60	197.0	COG1121@1|root,COG1121@2|Bacteria,1TQ68@1239|Firmicutes,248F1@186801|Clostridia,36WIP@31979|Clostridiaceae	186801|Clostridia	P	Zinc ABC transporter, ATP-binding protein ZnuC	ATPases associated with a variety of cellular activities	-	-	-	ko:K09817	ko02010,map02010	M00242	-	-	ko00000,ko00001,ko00002,ko01000,ko02000	3.A.1.15.3,3.A.1.15.5	-	-	ABC_tran
878	ACIVAZ_04315	946	1691	1777		1471.33	456.98	3.16771	2.6599	0.00866801	1443125.Z962_00630	2.83e-96	290.0	COG1108@1|root,COG1108@2|Bacteria,1TR79@1239|Firmicutes,24875@186801|Clostridia,36EWA@31979|Clostridiaceae	186801|Clostridia	P	Zinc ABC transporter, inner membrane permease protein ZnuB	ABC 3 transport family	-	-	-	ko:K09816,ko:K19976	ko02010,map02010	M00242,M00792	-	-	ko00000,ko00001,ko00002,ko02000	3.A.1.15.15,3.A.1.15.3,3.A.1.15.5	-	-	ABC-3
879	ACIVAZ_04320	1457	2114	2042		1871	360.337	3.27207	2.55671	0.0110226	1123009.AUID01000016_gene17	1.27e-54	183.0	COG1030@1|root,COG1030@2|Bacteria,1V6UR@1239|Firmicutes,24D2S@186801|Clostridia	186801|Clostridia	-	hypothetical protein	-	-	-	-	-	-	-	-	-	-	-	-	-	TspO_MBR
880	ACIVAZ_04325	2043	2138	1814		1998.33	166.554	3.30067	2.22156	0.0117727	1209989.TepiRe1_2782	2.23e-79	244.0	COG0664@1|root,COG0664@2|Bacteria,1TSP9@1239|Firmicutes,24FRD@186801|Clostridia,42GWX@68295|Thermoanaerobacterales	186801|Clostridia	K	Hcp transcriptional regulator HcpR (Crp/Fnr family)	PFAM Cyclic nucleotide-binding	-	-	-	-	-	-	-	-	-	-	-	-	HTH_Crp_2,cNMP_binding
881	ACIVAZ_04330	10306	21953	18068		16775.7	5930.07	4.22468	3.77306	0.0988299	1304880.JAGB01000002_gene1707	1.12e-64	201.0	COG1765@1|root,COG1765@2|Bacteria,1V8MC@1239|Firmicutes,25DFU@186801|Clostridia	186801|Clostridia	O	OsmC family protein	OsmC-like protein	-	-	-	-	-	-	-	-	-	-	-	-	OsmC
882	ACIVAZ_04335	117	77	93		95.6667	20.1329	1.98076	1.30391	0.000563598	931626.Awo_c15860	1.33e-37	132.0	COG1846@1|root,COG1846@2|Bacteria,1VB8I@1239|Firmicutes,24KAQ@186801|Clostridia	186801|Clostridia	K	Transcriptional regulator, MarR family	helix_turn_helix multiple antibiotic resistance protein	-	-	-	-	-	-	-	-	-	-	-	-	MarR,MarR_2
883	ACIVAZ_04340	248	187	229		221.333	31.2143	2.34505	1.49435	0.00130393	935836.JAEL01000070_gene4002	1.62e-66	221.0	COG1559@1|root,COG1559@2|Bacteria,1TS48@1239|Firmicutes,4HAUV@91061|Bacilli,1ZC44@1386|Bacillus	91061|Bacilli	S	FIG004453: protein YceG like	Functions as a peptidoglycan terminase that cleaves nascent peptidoglycan strands endolytically to terminate their elongation	mltG	-	-	ko:K07082	-	-	-	-	ko00000	-	-	-	YceG
884	ACIVAZ_04345	15729	21558	27090		21459	5681.15	4.33161	3.75444	0.126421	1291050.JAGE01000002_gene3226	7e-154	469.0	COG0849@1|root,COG0849@2|Bacteria,1TP1Z@1239|Firmicutes,249Y7@186801|Clostridia,3WHKZ@541000|Ruminococcaceae	186801|Clostridia	D	Cell division protein FtsA	cell division protein FtsA	ftsA	-	-	-	-	-	-	-	-	-	-	-	FtsA,MreB_Mbl
885	ACIVAZ_04355	1001	867	695		854.333	153.393	2.93163	2.1858	0.0050331	351627.Csac_2430	1.73e-63	199.0	COG1592@1|root,COG1592@2|Bacteria,1V1FF@1239|Firmicutes,248V2@186801|Clostridia,42GAI@68295|Thermoanaerobacterales	186801|Clostridia	C	Rubrerythrin	PFAM Rubrerythrin	rbr	GO:0003674,GO:0003824,GO:0004601,GO:0006091,GO:0008150,GO:0008152,GO:0009055,GO:0009636,GO:0009987,GO:0016209,GO:0016491,GO:0016684,GO:0016692,GO:0022900,GO:0042221,GO:0044237,GO:0050896,GO:0051716,GO:0055114,GO:0070887,GO:0097237,GO:0098754,GO:0098869,GO:1990748	-	-	-	-	-	-	-	-	-	-	Rubrerythrin
886	ACIVAZ_04360	3117	2895	4213		3408.33	705.647	3.53254	2.84859	0.0200794	1540257.JQMW01000009_gene2923	2.83e-55	182.0	2C5Z2@1|root,32A20@2|Bacteria,1V5CS@1239|Firmicutes,24M7C@186801|Clostridia,36I3Q@31979|Clostridiaceae	186801|Clostridia	S	hypothetical protein	Domain of unknown function (DUF3786)	-	-	-	-	-	-	-	-	-	-	-	-	DUF3786
887	ACIVAZ_04365	4738	4203	3545		4162	597.556	3.6193	2.77638	0.0245194	696369.KI912183_gene40	4.93e-23	89.4	COG1532@1|root,COG1532@2|Bacteria,1VGP2@1239|Firmicutes,24RB2@186801|Clostridia	186801|Clostridia	P	hypothetical protein	Rna-binding protein	-	-	-	-	-	-	-	-	-	-	-	-	RNA_bind_2
888	ACIVAZ_04370	19294	17427	21710		19477	2147.36	4.28952	3.3319	0.114744	203119.Cthe_1015	4.85e-50	163.0	2AIN5@1|root,3194H@2|Bacteria,1V6U3@1239|Firmicutes,24JK0@186801|Clostridia,3WJU6@541000|Ruminococcaceae	186801|Clostridia	S	hypothetical protein	Domain of unknown function (DUF3842)	-	-	-	-	-	-	-	-	-	-	-	-	DUF3842
889	ACIVAZ_04375	22067	22111	32227		25468.3	5853.22	4.406	3.76739	0.150041	1121335.Clst_1406	6.03e-222	622.0	COG2873@1|root,COG2873@2|Bacteria,1VYCY@1239|Firmicutes,247XK@186801|Clostridia,3WGNF@541000|Ruminococcaceae	186801|Clostridia	E	O-acetylhomoserine sulfhydrylase (EC 2.5.1.49) / O-succinylhomoserine sulfhydrylase (EC 2.5.1.48)	O-acetylhomoserine	metY	-	2.5.1.49	ko:K01740	ko00270,ko01100,map00270,map01100	-	R01287,R04859	RC00020,RC02821,RC02848	ko00000,ko00001,ko01000	-	-	-	Cys_Met_Meta_PP
890	ACIVAZ_04380	12345	13074	17761		14393.3	2939.17	4.15816	3.46823	0.0847949	720554.Clocl_2206	3.03e-155	443.0	COG1897@1|root,COG1897@2|Bacteria,1TQVR@1239|Firmicutes,247NP@186801|Clostridia,3WGY0@541000|Ruminococcaceae	186801|Clostridia	E	Homoserine O-succinyltransferase (EC 2.3.1.46)	Transfers an acetyl group from acetyl-CoA to L- homoserine, forming acetyl-L-homoserine	metAA	-	2.3.1.46	ko:K00651	ko00270,ko00920,ko01100,ko01110,ko01230,map00270,map00920,map01100,map01110,map01230	M00017	R01777	RC00004,RC00041	ko00000,ko00001,ko00002,ko01000	-	-	-	AA_kinase,HTS
891	ACIVAZ_04390	1264	1671	2022		1652.33	379.345	3.2181	2.57903	0.00973433	1151292.QEW_0046	4.68e-184	528.0	COG3775@1|root,COG3775@2|Bacteria,1TQ10@1239|Firmicutes,24ADE@186801|Clostridia	186801|Clostridia	G	PTS system, galactitol-specific IIC component (EC 2.7.1.69)	system Galactitol-specific IIC component	-	-	-	ko:K02775	ko00052,ko01100,ko02060,map00052,map01100,map02060	M00279	R05570	RC00017,RC03206	ko00000,ko00001,ko00002,ko02000	4.A.5.1	-	-	EIIC-GAT
892	ACIVAZ_04395	1358	1324	1568		1416.67	132.156	3.15127	2.12109	0.00834596	1274524.BSONL12_19956	1.38e-77	239.0	COG0778@1|root,COG0778@2|Bacteria,1V1PI@1239|Firmicutes,4HB7V@91061|Bacilli,1ZBI6@1386|Bacillus	91061|Bacilli	C	Oxygen-insensitive NAD(P)H nitroreductase (EC 1.-.-.-) / Dihydropteridine reductase (EC 1.5.1.34)	nitroreductase	frp	-	-	-	-	-	-	-	-	-	-	iYO844.BSU07830	Nitroreductase
893	ACIVAZ_04400	955	2267	2183		1801.67	734.437	3.25567	2.86595	0.0106141	138119.DSY3641	2.16e-25	98.6	arCOG03368@1|root,331XD@2|Bacteria,1VHY0@1239|Firmicutes,24SSZ@186801|Clostridia,262UP@186807|Peptococcaceae	186801|Clostridia	-	Predicted hydrolases or acyltransferases (alpha/beta hydrolase superfamily)	-	-	-	-	-	-	-	-	-	-	-	-	-	-
894	ACIVAZ_04405	4761	15321	14944		11675.3	5990.95	4.06727	3.7775	0.0687825	1321778.HMPREF1982_04262	4.47e-215	602.0	COG0205@1|root,COG0205@2|Bacteria,1TRJQ@1239|Firmicutes,247IV@186801|Clostridia,2688K@186813|unclassified Clostridiales	186801|Clostridia	G	6-phosphofructokinase (EC 2.7.1.11)	Catalyzes the phosphorylation of D-fructose 6-phosphate, the first committing step of glycolysis. Uses inorganic phosphate (PPi) as phosphoryl donor instead of ATP like common ATP-dependent phosphofructokinases (ATP-PFKs), which renders the reaction reversible, and can thus function both in glycolysis and gluconeogenesis. Consistently, PPi-PFK can replace the enzymes of both the forward (ATP-PFK)…	pfp	-	2.7.1.11,2.7.1.90	ko:K21071	ko00010,ko00030,ko00051,ko00052,ko00680,ko01100,ko01110,ko01120,ko01130,map00010,map00030,map00051,map00052,map00680,map01100,map01110,map01120,map01130	-	R00756,R00764,R02073,R03236,R04779	RC00002,RC00017	ko00000,ko00001,ko01000	-	-	-	PFK
895	ACIVAZ_04410	182	171	184		179	7	2.25285	0.845098	0.00105454	1121342.AUCO01000002_gene878	3.77e-53	173.0	COG1247@1|root,COG1247@2|Bacteria,1V3XH@1239|Firmicutes,24HCN@186801|Clostridia,36JK7@31979|Clostridiaceae	186801|Clostridia	M	GCN5-related N-acetyltransferase	Acetyltransferase (GNAT) domain	-	-	-	-	-	-	-	-	-	-	-	-	Acetyltransf_1
896	ACIVAZ_04415	572	586	560		572.667	13.0128	2.7579	1.11437	0.00337373	931626.Awo_c20500	5.91e-68	218.0	COG2162@1|root,COG2162@2|Bacteria,1V6M1@1239|Firmicutes,24G0C@186801|Clostridia,25YXS@186806|Eubacteriaceae	186801|Clostridia	Q	N-hydroxyarylamine O-acetyltransferase	N-acetyltransferase	-	-	2.3.1.118	ko:K00675	-	-	-	-	ko00000,ko01000	-	-	-	Acetyltransf_2
897	ACIVAZ_04420	89	84	158		110.333	41.3562	2.04271	1.61654	0.000650003	994573.T472_0209175	2.19e-60	194.0	COG0348@1|root,COG0348@2|Bacteria,1UHUA@1239|Firmicutes	1239|Firmicutes	C	hypothetical protein	Psort location CytoplasmicMembrane, score	-	-	-	-	-	-	-	-	-	-	-	-	Fer4_5
898	ACIVAZ_04425	1242	829	1430		1167	307.439	3.06707	2.48776	0.0068751	1499683.CCFF01000012_gene1250	5.7e-108	317.0	COG1131@1|root,COG1131@2|Bacteria,1TRTC@1239|Firmicutes,2488R@186801|Clostridia,36H1E@31979|Clostridiaceae	186801|Clostridia	V	ABC transporter, ATP-binding protein	ATPases associated with a variety of cellular activities	-	-	-	ko:K01990	-	M00254	-	-	ko00000,ko00002,ko02000	3.A.1	-	-	ABC_tran
899		1413	1040	1617		1356.67	292.596	3.13247	2.46627	0.00799248							hypothetical protein
900	ACIVAZ_04435	236	139	126		167	60.1082	2.22272	1.77893	0.000983841	1410668.JNKC01000001_gene1983	6.54e-29	118.0	COG0840@1|root,COG0840@2|Bacteria,1TP5A@1239|Firmicutes,247S3@186801|Clostridia,36EQK@31979|Clostridiaceae	186801|Clostridia	NT	Methyl-accepting chemotaxis protein	chemotaxis	-	-	-	ko:K03406	ko02020,ko02030,map02020,map02030	-	-	-	ko00000,ko00001,ko02035	-	-	-	HAMP,MCPsignal,dCache_1
901	ACIVAZ_04440	1368	752	1019		1046.33	308.908	3.01967	2.48983	0.00616423	768706.Desor_0648	7.35e-54	199.0	COG0840@1|root,COG0840@2|Bacteria,1TP5A@1239|Firmicutes,247S3@186801|Clostridia,264GS@186807|Peptococcaceae	186801|Clostridia	NT	Methyl-accepting chemotaxis protein	Methyl-accepting chemotaxis protein (MCP) signaling domain	-	-	-	ko:K03406	ko02020,ko02030,map02020,map02030	-	-	-	ko00000,ko00001,ko02035	-	-	-	HAMP,MCPsignal,dCache_1
902	ACIVAZ_04445	1460	2159	2995		2204.67	768.518	3.34334	2.88565	0.0129883	332101.JIBU02000020_gene2059	1.12e-94	289.0	COG2207@1|root,COG2207@2|Bacteria,1V04W@1239|Firmicutes,24BP9@186801|Clostridia,36GX9@31979|Clostridiaceae	186801|Clostridia	K	Transcriptional regulator, AraC family	helix_turn_helix, arabinose operon control protein	-	-	-	-	-	-	-	-	-	-	-	-	AraC_binding,HTH_18,HTH_AraC
903	ACIVAZ_04450	891	937	1119		982.333	120.571	2.99226	2.08124	0.00578718	333138.LQ50_02605	1.11e-169	483.0	COG1063@1|root,COG1063@2|Bacteria,1TS6I@1239|Firmicutes,4HCC1@91061|Bacilli,1ZRDP@1386|Bacillus	91061|Bacilli	E	2,3-butanediol dehydrogenase, R-alcohol forming, (R)- and (S)-acetoin-specific (EC 1.1.1.4)	COG1063 Threonine dehydrogenase and related Zn-dependent dehydrogenases	gutB	-	1.1.1.14	ko:K00008	ko00040,ko00051,ko01100,map00040,map00051,map01100	M00014	R00875,R01896	RC00085,RC00102	ko00000,ko00001,ko00002,ko01000	-	-	-	ADH_N,ADH_zinc_N
904	ACIVAZ_04455	583	636	643		620.667	32.8075	2.79286	1.51597	0.00365651	332101.JIBU02000020_gene2055	9.98e-151	430.0	COG3959@1|root,COG3959@2|Bacteria,1TT51@1239|Firmicutes,24BSK@186801|Clostridia,36HD5@31979|Clostridiaceae	186801|Clostridia	G	Transketolase, N-terminal section (EC 2.2.1.1)	Transketolase, thiamine diphosphate binding domain	-	-	-	-	-	-	-	-	-	-	-	-	Transketolase_N
905	ACIVAZ_04460	478	896	807		727	220.184	2.86153	2.34279	0.00428295	1235799.C818_03771	2.15e-169	480.0	COG3958@1|root,COG3958@2|Bacteria,1V0K5@1239|Firmicutes,24914@186801|Clostridia,27IMD@186928|unclassified Lachnospiraceae	186801|Clostridia	G	Transketolase, C-terminal section (EC 2.2.1.1)	overlaps another CDS with the same product name	-	-	-	-	-	-	-	-	-	-	-	-	Transket_pyr,Transketolase_C
906	ACIVAZ_04465	509	1156	893		852.667	325.38	2.93078	2.51239	0.00502328	748727.CLJU_c25850	5.09e-126	365.0	COG1028@1|root,COG1028@2|Bacteria,1TPZ8@1239|Firmicutes,24903@186801|Clostridia,36E64@31979|Clostridiaceae	186801|Clostridia	IQ	2-deoxy-D-gluconate 3-dehydrogenase (EC 1.1.1.125)	PFAM Short-chain dehydrogenase reductase SDR	kduD	-	1.1.1.127,1.1.1.69	ko:K00046,ko:K00065	ko00040,map00040	-	R01542	RC00089	ko00000,ko00001,ko01000	-	-	-	adh_short,adh_short_C2
907	ACIVAZ_04470	1173	2213	1489		1625	533.172	3.21085	2.72687	0.0095733	180332.JTGN01000001_gene4774	4.59e-182	527.0	COG1129@1|root,COG1129@2|Bacteria,1TP6I@1239|Firmicutes,247II@186801|Clostridia	186801|Clostridia	G	Ribose ABC transport system, ATP-binding protein RbsA (TC 3.A.1.2.1)	import. Responsible for energy coupling to the transport system	-	-	-	-	-	-	-	-	-	-	-	-	ABC_tran
908		159	528	339		342	184.518	2.53403	2.26604	0.00201481							hypothetical protein
909	ACIVAZ_04475	643	2114	1199		1318.67	742.765	3.12014	2.87085	0.00776861	1042876.PPS_2247	3.93e-61	204.0	COG1172@1|root,COG1172@2|Bacteria,1R4R3@1224|Proteobacteria,1RMG6@1236|Gammaproteobacteria,1YV2M@136845|Pseudomonas putida group	2|Bacteria	G	Ribose ABC transport system, permease protein RbsC (TC 3.A.1.2.1)	Belongs to the binding-protein-dependent transport system permease family	-	-	-	ko:K10440	ko02010,map02010	M00212	-	-	ko00000,ko00001,ko00002,ko02000	3.A.1.2.1,3.A.1.2.13,3.A.1.2.19	-	-	BPD_transp_2
910		1064	4321	2407		2597.33	1636.82	3.41453	3.214	0.0153016							Ribose ABC transport system, periplasmic ribose-binding protein RbsB (TC 3.A.1.2.1)
911	ACIVAZ_04485	308	622	320		416.667	177.925	2.61979	2.25024	0.00245469	332101.JIBU02000020_gene2058	2.65e-196	549.0	COG1063@1|root,COG1063@2|Bacteria,1TPWP@1239|Firmicutes,248MY@186801|Clostridia,36GD1@31979|Clostridiaceae	186801|Clostridia	C	Alcohol dehydrogenase (EC 1.1.1.1)	Alcohol dehydrogenase GroES-like domain	-	-	1.1.1.303,1.1.1.4	ko:K00004	ko00650,map00650	-	R02855,R02946,R10504	RC00205,RC00525	ko00000,ko00001,ko01000	-	-	-	ADH_N,ADH_N_assoc,ADH_zinc_N
912	ACIVAZ_04490	1294	1369	1324		1329	37.7492	3.12352	1.57691	0.00782949	445971.ANASTE_01198	8.82e-112	328.0	COG0834@1|root,COG0834@2|Bacteria,1TQUG@1239|Firmicutes,248UZ@186801|Clostridia,25ZFJ@186806|Eubacteriaceae	186801|Clostridia	ET	/ Glutamine transport system permease protein GlnP (TC 3.A.1.3.2)	ABC transporter, substrate-binding protein, family 3	glnH1	-	-	ko:K02029,ko:K02030	-	M00236	-	-	ko00000,ko00002,ko02000	3.A.1.3	-	-	SBP_bac_3
913	ACIVAZ_04495	784	832	639		751.667	100.481	2.87603	2.00208	0.00442827	411469.EUBHAL_01358	8.05e-74	229.0	COG0765@1|root,COG0765@2|Bacteria,1TPM3@1239|Firmicutes,24BKA@186801|Clostridia,25ZFK@186806|Eubacteriaceae	186801|Clostridia	P	/ Glutamine transport system permease protein GlnP (TC 3.A.1.3.2)	Binding-protein-dependent transport system inner membrane component	-	-	-	ko:K02029,ko:K02030,ko:K10009	ko02010,map02010	M00234,M00236	-	-	ko00000,ko00001,ko00002,ko02000	3.A.1.3,3.A.1.3.10,3.A.1.3.14	-	-	BPD_transp_1
914	ACIVAZ_04500	1861	2029	2192		2027.33	165.506	3.30693	2.21881	0.0119436	411469.EUBHAL_01359	4.88e-123	357.0	COG1126@1|root,COG1126@2|Bacteria,1TNYD@1239|Firmicutes,247QZ@186801|Clostridia,25VT5@186806|Eubacteriaceae	186801|Clostridia	E	amino acid ABC transporter, ATP-binding protein	Psort location CytoplasmicMembrane, score	glnQ1	-	3.6.3.21	ko:K02028	-	M00236	-	-	ko00000,ko00002,ko01000,ko02000	3.A.1.3	-	-	ABC_tran
915	ACIVAZ_04505	605	788	735		709.333	94.1612	2.85085	1.97387	0.00417887	1230342.CTM_18934	1.71e-195	557.0	COG0534@1|root,COG0534@2|Bacteria,1TPFM@1239|Firmicutes,247J9@186801|Clostridia,36DJD@31979|Clostridiaceae	186801|Clostridia	V	Multi antimicrobial extrusion protein (Na(+)/drug antiporter), MATE family of MDR efflux pumps	MATE efflux family protein	-	-	-	-	-	-	-	-	-	-	-	-	MatE
916	ACIVAZ_04510	3822	4579	4515		4305.33	419.8	3.63401	2.62304	0.0253639	350688.Clos_2308	3.32e-114	347.0	COG0789@1|root,COG0789@2|Bacteria,1V12J@1239|Firmicutes,24DI4@186801|Clostridia,36ECP@31979|Clostridiaceae	186801|Clostridia	K	Predicted transcriptional regulator LiuR of leucine degradation pathway, MerR family	regulatory protein, MerR	-	-	-	-	-	-	-	-	-	-	-	-	MerR_1,Methyltransf_31
917	ACIVAZ_04515	2605	2510	2671		2595.33	80.9341	3.41419	1.90813	0.0152898	350688.Clos_2307	5.15e-250	706.0	COG1053@1|root,COG1053@2|Bacteria,1TT1Q@1239|Firmicutes,249N4@186801|Clostridia,36FZX@31979|Clostridiaceae	186801|Clostridia	C	Fumarate reductase flavoprotein subunit (EC 1.3.99.1)	PFAM fumarate reductase succinate dehydrogenase flavoprotein domain protein	-	-	1.3.5.4	ko:K00244	ko00020,ko00190,ko00620,ko00650,ko00720,ko01100,ko01110,ko01120,ko01130,ko01200,ko02020,map00020,map00190,map00620,map00650,map00720,map01100,map01110,map01120,map01130,map01200,map02020	M00009,M00011,M00150,M00173	R02164	RC00045	ko00000,ko00001,ko00002,ko01000	-	-	-	FAD_binding_2,FMN_bind
918	ACIVAZ_04520	246	245	280		257	19.9249	2.40993	1.2994	0.00151405	171693.BN988_01482	3.58e-88	263.0	COG1309@1|root,COG1309@2|Bacteria,1V7H6@1239|Firmicutes,4HGE0@91061|Bacilli,23KFD@182709|Oceanobacillus	91061|Bacilli	K	Transcriptional regulator, TetR family	Bacterial regulatory proteins, tetR family	-	-	-	-	-	-	-	-	-	-	-	-	TetR_N
919	ACIVAZ_04525	895	666	812		791	115.935	2.89818	2.06422	0.00465999	933115.GPDM_13276	1.54e-151	432.0	COG3246@1|root,COG3246@2|Bacteria,1TQNV@1239|Firmicutes,4HASC@91061|Bacilli,26GRH@186818|Planococcaceae	91061|Bacilli	S	FIG01108584: hypothetical protein	beta-keto acid cleavage enzyme	kce	-	-	-	-	-	-	-	-	-	-	-	BKACE
920	ACIVAZ_04530	612	552	759		641	106.504	2.80686	2.02736	0.0037763	1526927.Plano_2658	3.95e-152	436.0	COG1250@1|root,COG1250@2|Bacteria,1TQUV@1239|Firmicutes,4HC6S@91061|Bacilli,26H2P@186818|Planococcaceae	91061|Bacilli	C	3-hydroxyacyl-CoA dehydrogenase (EC 1.1.1.35)	Catalyzes the NAD( )-dependent oxidation of L-carnitine to 3-dehydrocarnitine	lcdH	-	1.1.1.108	ko:K17735	-	-	-	-	ko00000,ko01000	-	-	-	3HCDH,3HCDH_N
921	ACIVAZ_04535	171	218	144		177.667	37.4477	2.24961	1.57343	0.00104668	333138.LQ50_05680	1.46e-11	63.2	COG0824@1|root,COG0824@2|Bacteria,1V7QT@1239|Firmicutes,4HGY7@91061|Bacilli,1ZGMW@1386|Bacillus	91061|Bacilli	S	hypothetical protein	Thioesterase-like superfamily	lcdH_1	-	-	ko:K07107	-	-	-	-	ko00000,ko01000	-	-	-	4HBT_2
922		200	394	318		304	97.7548	2.48287	1.99014	0.00179094	1121938.AUDY01000011_gene607	5.83e-21	87.4	COG0824@1|root,COG0824@2|Bacteria,1V7QT@1239|Firmicutes,4HGY7@91061|Bacilli,3NEXI@45667|Halobacillus	91061|Bacilli	S	3-hydroxyacyl-CoA dehydrogenase (EC 1.1.1.35)	Thioesterase-like superfamily	lcdH_1	-	-	ko:K07107	-	-	-	-	ko00000,ko01000	-	-	-	4HBT_2
923	ACIVAZ_04540	1254	2194	2019		1822.33	499.908	3.26063	2.69889	0.0107358	1410668.JNKC01000001_gene1944	5.05e-191	539.0	COG1125@1|root,COG1125@2|Bacteria,1TPV8@1239|Firmicutes,248YZ@186801|Clostridia,36EGJ@31979|Clostridiaceae	186801|Clostridia	E	L-proline glycine betaine ABC transport system permease protein ProV (TC 3.A.1.12.1)	glycine, betaine	proV	-	-	ko:K05847	ko02010,map02010	M00209	-	-	ko00000,ko00001,ko00002,ko02000	3.A.1.12	-	-	ABC_tran,CBS
924	ACIVAZ_04545	415	710	643		589.333	154.649	2.77036	2.18935	0.00347192	1410668.JNKC01000001_gene1943	1.22e-92	276.0	COG1174@1|root,COG1174@2|Bacteria,1UHWH@1239|Firmicutes,25E5C@186801|Clostridia,36UJ0@31979|Clostridiaceae	186801|Clostridia	E	Glycine betaine ABC transport system, permease protein OpuAB / Glycine betaine ABC transport system, glycine betaine-binding protein OpuAC	Binding-protein-dependent transport system inner membrane component	-	-	-	ko:K05845,ko:K05846	ko02010,map02010	M00209	-	-	ko00000,ko00001,ko00002,ko02000	3.A.1.12	-	-	BPD_transp_1
925	ACIVAZ_04550	555	1038	806		799.667	241.562	2.90291	2.38303	0.00471105	1410668.JNKC01000001_gene1942	3.76e-81	247.0	COG1174@1|root,COG1174@2|Bacteria,1UHWH@1239|Firmicutes,25E5C@186801|Clostridia,36UJ0@31979|Clostridiaceae	186801|Clostridia	E	L-proline glycine betaine binding ABC transporter protein ProX (TC 3.A.1.12.1) / Osmotic adaptation	Binding-protein-dependent transport system inner membrane component	-	-	-	ko:K05846	ko02010,map02010	M00209	-	-	ko00000,ko00001,ko00002,ko02000	3.A.1.12	-	-	BPD_transp_1
926	ACIVAZ_04555	1525	2462	2484		2157	547.439	3.33385	2.73834	0.0127075	1410668.JNKC01000001_gene1941	4.23e-132	384.0	COG1732@1|root,COG1732@2|Bacteria,1TQ7D@1239|Firmicutes,248A1@186801|Clostridia,36DBY@31979|Clostridiaceae	186801|Clostridia	P	L-proline glycine betaine binding ABC transporter protein ProX (TC 3.A.1.12.1) / Osmotic adaptation	glycine, betaine	opuCC	-	-	ko:K05845,ko:K05846	ko02010,map02010	M00209	-	-	ko00000,ko00001,ko00002,ko02000	3.A.1.12	-	-	BPD_transp_1,OpuAC
927	ACIVAZ_04560	610	587	842		679.667	141.054	2.8323	2.14939	0.0040041	1410668.JNKC01000001_gene1940	2.87e-94	289.0	COG0657@1|root,COG0657@2|Bacteria,1TQHX@1239|Firmicutes,249GM@186801|Clostridia,36DK1@31979|Clostridiaceae	186801|Clostridia	I	Acetyl esterase (EC 3.1.1.-)	Alpha beta hydrolase	-	-	-	ko:K01066	-	-	-	-	ko00000,ko01000	-	-	-	Abhydrolase_3
928	ACIVAZ_04565	657	682	722		687	32.7872	2.83696	1.5157	0.0040473	994573.T472_0201980	4.53e-43	144.0	COG3824@1|root,COG3824@2|Bacteria,1VFAZ@1239|Firmicutes,24RK0@186801|Clostridia,36Q3R@31979|Clostridiaceae	186801|Clostridia	S	hypothetical protein	Zincin-like metallopeptidase	-	-	-	-	-	-	-	-	-	-	-	-	Maf,Zincin_1
929	ACIVAZ_04570	144560	206021	276512		209031	66027.5	5.32021	4.81972	1.23146	536227.CcarbDRAFT_1375	2.52e-92	279.0	COG0500@1|root,COG2226@2|Bacteria,1UY28@1239|Firmicutes,24CTT@186801|Clostridia,36I10@31979|Clostridiaceae	186801|Clostridia	Q	Methyltransferase MA3459	ubiE/COQ5 methyltransferase family	-	-	-	-	-	-	-	-	-	-	-	-	Methyltransf_11,Methyltransf_31
930	ACIVAZ_04575	12863	13175	18704		14914	3285.94	4.17359	3.51666	0.0878623	562743.JH976435_gene2709	7.67e-297	815.0	COG2723@1|root,COG2723@2|Bacteria,1TP19@1239|Firmicutes,4HA1W@91061|Bacilli	91061|Bacilli	G	6-phospho-beta-glucosidase (EC 3.2.1.86)	Belongs to the glycosyl hydrolase 1 family	-	-	3.2.1.86	ko:K01223	ko00010,ko00500,map00010,map00500	-	R00839,R05133,R05134	RC00049,RC00171,RC00714	ko00000,ko00001,ko01000	-	GT1	-	Glyco_hydro_1
931	ACIVAZ_04580	4065	4446	5584		4698.33	790.313	3.67194	2.8978	0.0276791	586413.CCDL010000001_gene1128	7.3e-168	484.0	COG1455@1|root,COG1455@2|Bacteria,1TP8D@1239|Firmicutes,4HD9F@91061|Bacilli	91061|Bacilli	G	PTS system, cellobiose-specific IIC component (EC 2.7.1.69)	The phosphoenolpyruvate-dependent sugar phosphotransferase system (PTS), a major carbohydrate active - transport system, catalyzes the phosphorylation of incoming sugar substrates concomitant with their translocation across the cell membrane	-	-	-	ko:K02761	ko00500,ko02060,map00500,map02060	M00275	R11170,R11172	RC00017,RC03206	ko00000,ko00001,ko00002,ko02000	4.A.3.2	-	-	PTS_EIIC
932	ACIVAZ_04585	480	524	761		588.333	151.143	2.76962	2.17939	0.00346603	562743.JH976446_gene628	4.76e-46	150.0	COG1440@1|root,COG1440@2|Bacteria,1VADE@1239|Firmicutes,4IR4W@91061|Bacilli	91061|Bacilli	G	PTS system, cellobiose-specific IIB component (EC 2.7.1.69)	COG1440 Phosphotransferase system cellobiose-specific component IIB	-	-	2.7.1.196,2.7.1.205	ko:K02760	ko00500,ko02060,map00500,map02060	M00275	R11170,R11172	RC00017,RC03206	ko00000,ko00001,ko00002,ko01000,ko02000	4.A.3.2	-	-	PTS_IIB
933	ACIVAZ_04590	191	223	216		210	16.8226	2.32222	1.22589	0.00123717	1308866.J416_08649	1.56e-43	144.0	COG1447@1|root,COG1447@2|Bacteria,1VEGE@1239|Firmicutes,4HNWK@91061|Bacilli	91061|Bacilli	G	PTS system, cellobiose-specific IIA component (EC 2.7.1.69)	Phosphotransferase system cellobiose-specific component IIA	ptcA	-	2.7.1.196,2.7.1.205	ko:K02759	ko00500,ko02060,map00500,map02060	M00275	R11170,R11172	RC00017,RC03206	ko00000,ko00001,ko00002,ko01000,ko02000	4.A.3.2	-	-	PTS_IIA
934	ACIVAZ_04595	342	315	417		358	52.8488	2.55388	1.72304	0.00210907	562743.JH976434_gene783	1.07e-79	257.0	COG1762@1|root,COG3711@1|root,COG1762@2|Bacteria,COG3711@2|Bacteria,1TQT1@1239|Firmicutes,4HB6A@91061|Bacilli	91061|Bacilli	G	Transcriptional antiterminator of lichenan operon, BglG family	transcriptional antiterminator	manR	-	-	ko:K02538,ko:K03491	-	-	-	-	ko00000,ko03000	-	-	-	HTH_11,Mga,PRD,PTS_EIIA_2,PTS_IIB
935	ACIVAZ_04600	581	600	816		665.667	130.539	2.82326	2.11574	0.00392162	562743.JH976434_gene783	3.4e-144	432.0	COG1762@1|root,COG3711@1|root,COG1762@2|Bacteria,COG3711@2|Bacteria,1TQT1@1239|Firmicutes,4HB6A@91061|Bacilli	91061|Bacilli	G	Transcriptional antiterminator of lichenan operon, BglG family	transcriptional antiterminator	manR	-	-	ko:K02538,ko:K03491	-	-	-	-	ko00000,ko03000	-	-	-	HTH_11,Mga,PRD,PTS_EIIA_2,PTS_IIB
936	ACIVAZ_04605	7269	1559	16869		8565.67	7736.93	3.93276	3.88857	0.0504626	293826.Amet_3272	0.0	1111.0	COG2217@1|root,COG2217@2|Bacteria,1TP5S@1239|Firmicutes,247MW@186801|Clostridia,36DJE@31979|Clostridiaceae	186801|Clostridia	P	Lead, cadmium, zinc and mercury transporting ATPase (EC 3.6.3.3) (EC 3.6.3.5); Copper-translocating P-type ATPase (EC 3.6.3.4)	ATPase, P-type (transporting), HAD superfamily, subfamily IC	copA	-	3.6.3.4,3.6.3.54	ko:K01533,ko:K17686	ko01524,ko04016,map01524,map04016	-	R00086	RC00002	ko00000,ko00001,ko01000	3.A.3.5	-	-	E1-E2_ATPase,HMA,Hydrolase
937		101	290	243		211.333	98.3988	2.32497	1.99299	0.00124502							hypothetical protein
938	ACIVAZ_04615	971	1426	1861		1419.33	445.037	3.15208	2.6484	0.00836167	865861.AZSU01000005_gene839	1.02e-50	164.0	COG4416@1|root,COG4416@2|Bacteria,1VEMD@1239|Firmicutes,24MRR@186801|Clostridia,36KSJ@31979|Clostridiaceae	186801|Clostridia	S	hypothetical protein	COG NOG18757 non supervised orthologous group	-	-	-	-	-	-	-	-	-	-	-	-	-
939	ACIVAZ_04620	1540	2142	2769		2150.33	614.542	3.33251	2.78855	0.0126682	865861.AZSU01000005_gene838	6.32e-46	162.0	COG0484@1|root,COG0484@2|Bacteria,1V7EW@1239|Firmicutes,24JRG@186801|Clostridia,36HBF@31979|Clostridiaceae	186801|Clostridia	O	heat shock protein DnaJ domain protein	DnaJ molecular chaperone homology domain	-	-	-	-	-	-	-	-	-	-	-	-	DnaJ
940	ACIVAZ_04625	10310	10127	14638		11691.7	2553.24	4.06788	3.40709	0.0688787	373903.Hore_21220	4.98e-26	104.0	COG1825@1|root,COG1825@2|Bacteria,1VA38@1239|Firmicutes,24N24@186801|Clostridia,3WBPT@53433|Halanaerobiales	186801|Clostridia	J	LSU ribosomal protein L25p	This is one of the proteins that binds to the 5S RNA in the ribosome where it forms part of the central protuberance	ctc	-	-	ko:K02897	ko03010,map03010	M00178	-	-	ko00000,ko00001,ko00002,ko03011	-	-	-	Ribosomal_L25p,Ribosomal_TL5_C
941		995	922	1217		1044.67	153.644	3.01898	2.18651	0.00615441							LSU ribosomal protein L25p
942	ACIVAZ_04635	20141	12947	45333		26140.3	17006.1	4.41731	4.2306	0.154	1408422.JHYF01000004_gene1537	5.83e-263	739.0	COG1053@1|root,COG3976@1|root,COG1053@2|Bacteria,COG3976@2|Bacteria,1TPAR@1239|Firmicutes,247SY@186801|Clostridia,36DR3@31979|Clostridiaceae	186801|Clostridia	C	Fumarate reductase flavoprotein subunit (EC 1.3.99.1)	PFAM fumarate reductase succinate dehydrogenase flavoprotein domain protein	-	-	1.3.5.1,1.3.5.4,1.3.99.33	ko:K00239,ko:K00244,ko:K17363	ko00020,ko00190,ko00340,ko00620,ko00650,ko00720,ko01100,ko01110,ko01120,ko01130,ko01200,ko02020,ko05134,map00020,map00190,map00340,map00620,map00650,map00720,map01100,map01110,map01120,map01130,map01200,map02020,map05134	M00009,M00011,M00149,M00150,M00173,M00374,M00376	R02164,R10330	RC00045,RC00669	ko00000,ko00001,ko00002,ko01000	-	-	-	FAD_binding_2,FMN_bind
943	ACIVAZ_04640	2428	2529	4404		3120.33	1112.83	3.4942	3.04643	0.0183827	1056495.Calag_0824	1.55e-19	86.3	COG0589@1|root,arCOG02053@2157|Archaea,2XQTK@28889|Crenarchaeota	28889|Crenarchaeota	T	Universal stress protein	PFAM UspA domain protein	-	-	-	-	-	-	-	-	-	-	-	-	Usp
944		2720	3739	6809		4422.67	2128.5	3.64568	3.32807	0.0260551							Universal stress protein
945		466	420	466		450.667	26.5581	2.65386	1.4242	0.002655							hypothetical protein
946		7712	7262	8339		7771	540.919	3.89048	2.73313	0.045781							Cation-transporting ATPase, E1-E2 family
947		2867	2895	2973		2911.67	54.9303	3.46414	1.73981	0.0171534							hypothetical protein
948	ACIVAZ_04665	336	337	250		307.667	49.9433	2.48808	1.69848	0.00181255	1301100.HG529235_gene7317	3.55e-12	63.5	COG1131@1|root,COG1131@2|Bacteria,1UWNK@1239|Firmicutes,252F6@186801|Clostridia,36S8Q@31979|Clostridiaceae	186801|Clostridia	V	ABC transporter, ATP-binding protein	ABC transporter	-	-	-	-	-	-	-	-	-	-	-	-	ABC_tran
949	ACIVAZ_04670	600	480	416		498.667	93.4095	2.69781	1.97039	0.00293778	1414720.CBYM010000003_gene354	6.46e-36	130.0	COG4152@1|root,COG4152@2|Bacteria,1TR06@1239|Firmicutes,249YC@186801|Clostridia,36VFE@31979|Clostridiaceae	186801|Clostridia	S	ABC transporter, ATP-binding protein	Domain of unknown function (DUF4162)	natA	-	-	ko:K01990	-	M00254	-	-	ko00000,ko00002,ko02000	3.A.1	-	-	ABC_tran,DUF4162
950	ACIVAZ_04675	841	942	787		856.667	78.6787	2.93281	1.89586	0.00504685	545697.HMPREF0216_01433	6.08e-34	126.0	COG4152@1|root,COG4152@2|Bacteria,1TR06@1239|Firmicutes,249YC@186801|Clostridia,36VFE@31979|Clostridiaceae	186801|Clostridia	S	ABC transporter, ATP-binding protein	Domain of unknown function (DUF4162)	natA	-	-	ko:K01990	-	M00254	-	-	ko00000,ko00002,ko02000	3.A.1	-	-	ABC_tran,DUF4162
951	ACIVAZ_04680	3094	3517	3032		3214.33	263.944	3.50709	2.42151	0.0189365	1280689.AUJC01000008_gene2920	5.28e-90	284.0	COG1668@1|root,COG1668@2|Bacteria,1TXRK@1239|Firmicutes,248YS@186801|Clostridia,36GJ2@31979|Clostridiaceae	186801|Clostridia	CP	ABC transporter, permease protein (putative)	ABC-2 family transporter protein	-	-	-	ko:K01992	-	M00254	-	-	ko00000,ko00002,ko02000	3.A.1	-	-	ABC2_membrane_3
952		853	1120	1084		1019	144.883	3.00817	2.16102	0.0060032							hypothetical protein
953		133	140	164		145.667	16.2583	2.16336	1.21108	0.000858161							hypothetical protein
954	ACIVAZ_04695	161	171	242		191.333	44.1626	2.28179	1.64505	0.0011272	903814.ELI_3767	9.85e-64	209.0	COG0733@1|root,COG0733@2|Bacteria,1TP6B@1239|Firmicutes,2485D@186801|Clostridia,25V7V@186806|Eubacteriaceae	186801|Clostridia	S	Putative sodium-dependent transporter	Belongs to the sodium neurotransmitter symporter (SNF) (TC 2.A.22) family	-	-	-	ko:K03308	-	-	-	-	ko00000	2.A.22.4,2.A.22.5	-	-	SNF
955	ACIVAZ_04700	470	431	483		461.333	27.0617	2.66401	1.43235	0.00271784	931626.Awo_c04890	8.19e-121	361.0	COG0733@1|root,COG0733@2|Bacteria,1TP6B@1239|Firmicutes,2485D@186801|Clostridia,25V7V@186806|Eubacteriaceae	186801|Clostridia	S	Putative sodium-dependent transporter	Belongs to the sodium neurotransmitter symporter (SNF) (TC 2.A.22) family	-	-	-	ko:K03308	-	-	-	-	ko00000	2.A.22.4,2.A.22.5	-	-	SNF
956	ACIVAZ_04705	470	581	561		537.333	59.1636	2.73024	1.77205	0.00316557	555088.DealDRAFT_2226	7.3e-145	413.0	COG0388@1|root,COG0388@2|Bacteria,1TRMU@1239|Firmicutes,24FN1@186801|Clostridia	186801|Clostridia	S	5-aminopentanamidase (EC 3.5.1.30) / Omega amidase (Nit2 homolog)	Carbon-nitrogen hydrolase	-	-	-	-	-	-	-	-	-	-	-	-	CN_hydrolase
957	ACIVAZ_04710	276	290	366		310.667	48.4286	2.49229	1.6851	0.00183022	748727.CLJU_c29530	6.73e-34	119.0	COG0640@1|root,COG0640@2|Bacteria,1VEJP@1239|Firmicutes,24PEI@186801|Clostridia,36M4R@31979|Clostridiaceae	186801|Clostridia	K	Transcriptional regulator, ArsR family	Helix-turn-helix domain	-	-	-	-	-	-	-	-	-	-	-	-	HTH_5
958	ACIVAZ_04715	175	1224	189		529.333	601.64	2.72373	2.77934	0.00311844	1280689.AUJC01000001_gene2352	1.18e-28	106.0	COG0607@1|root,COG0607@2|Bacteria,1UV62@1239|Firmicutes,24K2F@186801|Clostridia,36JTP@31979|Clostridiaceae	186801|Clostridia	P	Rhodanese-like domain protein	domain protein	-	-	-	-	-	-	-	-	-	-	-	-	Rhodanese
959	ACIVAZ_04720	1315	1276	1610		1400.33	182.621	3.14623	2.26155	0.00824973	645991.Sgly_1411	2.01e-89	281.0	COG2199@1|root,COG3706@2|Bacteria,1V9Y7@1239|Firmicutes,24A8B@186801|Clostridia,265FD@186807|Peptococcaceae	186801|Clostridia	T	diguanylate cyclase (GGDEF domain) with PAS/PAC sensor	TIGRFAM Diguanylate cyclase	-	-	2.7.7.65	ko:K02488,ko:K18967,ko:K21022	ko02020,ko02025,ko04112,map02020,map02025,map04112	M00511	R08057	-	ko00000,ko00001,ko00002,ko01000,ko02000,ko02022	9.B.34.1.1	-	-	GGDEF,PAS_9
960		472	459	583		504.667	68.1493	2.703	1.83346	0.00297312							hypothetical protein
961		2995	4034	5242		4090.33	1124.56	3.61176	3.05098	0.0240972							Predicted transcriptional regulators
[truncated: 1,672 more rows]
